# Supplementary material for: NAC Family Transcription Factors in Tobacco and Their Potential Role in Regulating Leaf Senescence
Source: Front Plant Sci. 2018 Dec 21;9:1900. doi: 10.3389/fpls.2018.01900 (PMC6308388; doi:10.3389/fpls.2018.01900)
Supplement: TABLE S4 — Protein sequences of NAC gene family in tobacco. [file Table_4.xlsx]

## Sheet: Sheet1
>NtNAC001 mRNA_100722_cds
MRKTLVFYKGRAPNGQKSDWIMHEYRLETDPNGAPQEEGWVVCRVFKKRIATMRKESEHESPIWYDHDQVSFMDSPKQQHSQSGLTYHYPNYPCKKELDTLHYQIPPPPHHHHQQQFLQLPLLESPKFLPPPPCSSMPVFAINVNNHVHQYGNNNNISTNTNELAGDDQVMDWRVLDKFVASQLSQEEVSKENDYSNTLQGAADDSNLNMVRNLNKQLEAATENTSTASSSSQIDLWK
>NtNAC002 mRNA_1020_cds
MGVQEKDPLLQLSLPPGFRFYPTDEELLVQYLCKKVAGHDFSMQIIGDIDLYKFDPWVLPSKALFGEKEWYFFSPRDRKYPNGSRPNRVAGTGYWKATGTDKVITSQGRKVGIKKALVFYVGKAPKGTKTNWIMHEYRLFEPSRKNGSSKLDEWVLCRIYKKNSSGQKPYMSGLNSKEYSHGSSTSSSSHFDDMLESLPEMDHKFSNLPRLNSLKNFQQGEKLNLERLDSANFDWAILAGLKPMPELSPANQAPGVQAPQGHVNNHIHNHNNNNYMNFLNDGYVQPTNFRGNTKVERINLDEEVESRIRNQGVDKSGYFQQNINGFSQTYTNTVDQFGIQCPNQTLNLGFRQ
>NtNAC003 mRNA_102849_cds
MEQLQEGFRFRPTDSERLMFLLRFIAKQEMNDSGFITTNIDVYGREEPWEIYNHGVSCGNEDNADYSSNYRYFITKLKKKNKARHNLEVGNKGSWKQQDKGKSVHYKNTGNSSSVVIGCKKSLCYVNKDQCYNQSDGHWLMKEYELSNVILQKFDEDCRDYVLCAIKRKSCSTDYIERPLARVQYQVNDLGDYMQSNSGHYVESETDMTTQNEVPELEVLDYQLEVLGMKRT
>NtNAC004 mRNA_103435_cds
MEKLSFVKNGVLRLPPGFRFRPTDEELVVQYLKRKVLSFPLPASIIPELEIHKSDPWDLPGDLEEERYFFSTREVKYPNGNRSNRATNSGYWKATGIDKQIVSCKGQQLVGLKKTLVFYRGKSPHGCRTNWIMHEYRLPNLETISIQANNNLTQENWVLCRIFLKRRDGKNEDENITHQVFNSRNTSAKKAVFYDFMAREREDLNGSVPASTSFSGSSGITELTANESDDHEESSSSFNSFTTFRRKQCP
>NtNAC005 mRNA_104533_cds
MSEPSKNVNSEDVDYLLNEPIETATDTLQSNDGAFLEASDLSRPIDTSSFDMLEEYLTFFDADDDFQNMGFNPPMMTGGDDHVSDLASLADKNIGKVAEQPVAPSEEPADQKTNVASSSKLEPSKFGSDYKYPFMKQASCMLGGIPAPPAFASEFPSKDAAFRMNSSSEASSSIHVTAGYIQIRNMTMGGNGTDGLVGKHGNYNILLSFGLSQHADSSASLESVVSILPGKTISAASWCWFYYLFSWVLILSMSFKIGTLIRAT
>NtNAC006 mRNA_104541_cds
MEQEGSLVVVVAAAGAVTVAAPARAPTSLAPGFRFHPTDEELVRYYLRRKACGKPFRFQAVTEIDVYKSEPWELAEYSSLKSRDLEWYFFSPVDKKYGNGSRLNRATGQGYWKATGKDRFVRHKSQTIGMKKTLVFHSGRAPDGQRTNWVMHEYRLADEELEKAGIVQDSFVLCRIFQKSGLGPPNGDRYAPFVEEEWDDDVAMIPGGEAEDDMANGDEARVEGNDLDQDALRKAPRYIENLIEPQSLPFVCKRESSEDAELLSLSQSKRSKHDDPSSSRVNGSEDSTITSQDPPTTMMTKTNCSPTLLGFPLLESTETKEGQPSNPPTFDSSNLEKSVPPGYLKFISNLENGILNVSMERETLKIEVMRAQAMINLLQSRVDLLTKENEDMRRIVREG
>NtNAC007 mRNA_104937_cds
MEFALPGFRFHPTEEELLQFYLKNKVLGLKLRCDVIGLLNIYRHDPWDLPGLATIGEREWYFFVQRDRKPGSGGRPNRTTQKGFWKATGSDRKIFSSSNPKNIIGLKKTLVFYNGRAPRGCKTDWVMNEFRLPDTVSSSQDIVLCKIYRKATSLKVLEQRAAIDEEMKTTNQPMDTMSFCSENNELIMAAPITDQSPKFLITKDEVEEDILSITKNNPYDISLEIKGKSNCLSPNFLNGKGNLADIQVPKMSMDFSQDPVWMQLRSPWLDNFSLTPSAFVYNF
>NtNAC008 mRNA_106372_cds
MENYSGLVKEDDQQMELPPGFRFHPTDEELITHYLSNKVVDSNFFAIAIGEVDLNKIEPWDLPWKAKMGEKEWYFFCVRDKKYPTGLRTNRATTAGYWKATGKDREIFRGKSLVGMKKTLVFYKGRAPKGEKTNWVIHEYRLEGRLSLHNLPKTAKNEWVICRVFQKSCGGKKIHISGLVKLNSDENKMGNNFLPPLTDSSSYTGKFKPAASQSSHVHCFSNFFTAQKSQENMINCFNNSPNFSALSNPMNNLPISTFSCNQIVPVQSSFPSQVSFGMQNPIILKTLLENYTQNFKKEEIVSLSQETKLSPDMNNEISSIVSNLGMGRRSLEDQSLDCLWSY
>NtNAC009 mRNA_106655_cds
MFFLVLFHSQSRKFFVSFSLILESFLCHCFQSLQERTEPMEKNPQFRPSDTDLIMQLLKFVAGKCLPTEGLIVFADVYSIEPWQLIGDMSSKKTHYFLTQLKKKKPTDARFNRTTCNGTWTQQNKGKKILDEDESLIIGYKRSLTYKHKKDSSFNGRWLMMEYFLADCLLQELKSNEAEEFVICAIKKNPRSEIRGNSVASVVEYKRFIDRFLQEQSTMILSDNSPVRLESTSSDVFSMGQLQSKDGVLVIINQTDSDEFFGMVNVENQECYYQEGDEEEVDWESILDFGDHGSVQNDLLY
>NtNAC010 mRNA_106659_cds
MPQERTKPMEKTAQFRPSDTELIMQLMKFVAGKCLPTEELIVFADVYSKEPWHLIGDISSKKTHYFLTQLKKKKPTDARFNRTTGNGTWTQQNKGKKILDEDESLIIGFKRSLSYKNKKDSSLNGCWLMMEYFLADSLLRELKSKDAKEFVICAIKKNPRSEIRGNSIATVVEYKRFIDRVVHLQTSPEEEQSTMILSNKSPVMLESTSSHVFSVEQLEPKDGMLVLAN
>NtNAC011 mRNA_106724_cds
MSVVESNDNEWFFFCPKERKYQNGQRLNRATERGYWKATGKDRNIVTKKGAKIGMKKTLVYYIGRAPEGKRTHWVIHEYRATDKSLDGSHPGQGAFVLCRLFRKNDLKQDEHVESSNLDDAELNATVAKSPTEGDLSEAATPLAVIQPLSDSDKSYAAKLPKGEMYGKQLPIESHSNSCIADDTEDQMLDITSIPPDMELEKALGNFCDPSMQPFDWKIFSPLHSQLQVELGSSYLQNPMNNGIGAYQKDVQFQYGTNAFDINEFLDSVIINSDEFSCEDSGQELVAQFCSVPGAPIKDSGSCSESEAEVTQRLVEPDFFEPEVLLGNFDREIAVKREVNSIGATVQEACGSAPYVSNDHAMGNLDFFQHSYPGQNVYPAGYGAIQVPNFPSVEQSGGY…
>NtNAC012 mRNA_107149_cds
MAIAPFTSMSQSQQQQDDSSSNKRDHDHDADDEHEHDMVMPGFRFHPTEEELVEFYLRRKVEGKRFNVELITFLDLYRYDPWELPAMAAIGEKEWFFYVPRDRKYRNGDRPNRVTTSGYWKATGADRMIRSESSRPIGLKKTLVFYSGKAPKGIRSSWIMNEYRLPHHETERLQKAEISLCRVYKRPGVEDHPSLPRSLPTTRASSSSSSRAHNSIIKKHHHPQVVQDPLLLSPNYVGQSNSQQIDEKLNENSTASSTSTDHHHHHRHVGTSLGLSSHQITALTTSTITPFSSLISPNNTAAVDDLQRLVNFQNLHNHQQHFQNLSNHNIPAASIATHQFSTLLQPQLAPQQPQPNLLLQGSLQPSAFSERLWDWNSVQTDGSCKDYHPNNPFK
>NtNAC013 mRNA_108547_cds
MARLPPGFRFHPTDVELIMYYLKRKIMGKKLHFEAITELNIYKFSPWDLPDKCCYKSKDLEWYFFCPRERKYASGARMNRATETGYWKTTGKDRYINYDEKIVGSVKTLVFHQGHPPRGQRTDWVIHEYKFEDKELADAGFAQDSYVLCKVFQKSGPGPKNGAQYGAPFKEADWEDDEIPAEPCTSDVLCAPPRRPDNKNYSIESETSMVNPGSTSGLPSSQPSPSLSSIQRMPLDEPNIEVLGEPHPSNVSPINWMPSDKLDNEGVAGESNPSNIFSALPVLPEKQSLIDTSMINRGPGPSNARLCTNKMPLDEQDDEIIGLLAHFTEDTTLLSDGNENNQNLENFNQDMNALPDPFTDGNDIFDGLGHIENWEGLGQSRSDLSASWRASYSLNPMIL…
>NtNAC014 mRNA_109962_cds
MVEISPGFRFYPTEEELISFYLHNKLEGKRPELDRVIPVVTIYNLDPWHLPNLPGELCMGDTEQWFFFVPMQEREARGGRPCRTTTSGYWKATGSPTYVYSSESKVIGVKKSMVFYKGKAPTGRKTKWKMNEYRAIEQETSTSSTFSIPKLRHEMSLCRVYVISGSFRAFDRRPVEAVTRERAAVKNQEAGGRDNIISVKNERKIETISYPESSAMEEEYLNLHNQVPINEARINSHNMVKSDVQPLMSGWEQIHWM
>NtNAC015 mRNA_112637_cds
MGMEKVNFVKIGGVRLPPGFRFHPTDEELVVQYLKRKVFSFPLPASIIPDIDVHKSDPWDLPGDLEQERYFFSTREMKHLKGNRSNRATNSGYWKATGLDKQIVSSRGKQQQQLVGMKKTLVFYKGKPLHGCRTDWIMHEYRLANLEPNNIPTQENWVLCRIFLKKRGGSKNEDENMTQILDTTSCREGAKSKLVFYDFMNSWVPASSSVSGSSGITELSTNESDEHEDSSSCNSFTTSIRRKNMALD
>NtNAC016 mRNA_113617_cds
MMNSFSQVPPGFRFHPTDEELVDYYLRKKITSRRIDVDVIKDIDLYKIEPWDLQELCRMGTEEQSDWYFFSHKDKKYPTGTRTNRATAAGFWKATGRDKAIYSKHDLIGMRKTLVYYKGRAPNGQKSDFIMHEYRLETDPNGAPQEEGWVICRVFKKKIAAIRMDTSEHGSPIWYDDQLSFMPDNMDSPKPQYPPSNTFTNYNHHYPNNYPNCKKELDNLHYQISPHHQNQQFLQLPLLEINSKLLAAAPPGISCSSMPMPIFGINVNQEHMHPTFGNNVNRGCTNDQVEDQVTDWRVLDKFVASQLSQEEENNYSNAANARGDDSNLMVNNLDKQELAPENTSTASSSSQIDLWK
>NtNAC017 mRNA_115059_cds
MELVENIAANTNIKAEDEEEMMQLPGFRFHPTDEELVSFYLKRKVENKKIKIDLIKEVDIYKHDPWDLPKGNTVGDNCKEWYFFSMRGRKYRNSVRPNRVTGSGFWKATGIDKPIYSSTTTTSQSTDRECIGLKKSLVYYRGSAGKGTKTDWMMHEFRLPPNWKTSNQQLPNPKNIIPEAEVWTLCRIFKRTSNYKRFTPDWKQPVIKQSFGDASSKACSLQSETSDDHSININFNKMEFPHKKNNTATGGNYQVDQKTTHYQNSQPIITMPQSSITSSNSSFWNTSAEEEYLFSDGNWDELKSVVDLAIDPRSLFGFR
>NtNAC018 mRNA_117381_cds
MENISGFCGNEEEMELPPGFRFHPTDEELITHYLSPKVLDSSFCARAIGEVDLNKIEPWDLPWKAKMGEKEWYFFCVRDRKYPTGLRTNRATEAGYWKATGKDKEIFNLKTLVGMKKTLVFYQGRAPRGEKSNWVMHEYRLEAKYSVHNLPQTAKNEWVICRIFKKSAGGKKIHISGLMKNNNINDNSLSSKLPPLMDISSYDSQITTTATCKGETSNYSHVTCFSNSIEDQKPQTSLVDDLRTNNNPYVENFQYGDFGLIQDHSILRLLFENKESEAKQNYDMRAYEDLECLWNY
>NtNAC019 mRNA_117702_cds
MPDDMSISVNGQSQVPPGFRFHPTEEELLQYYLKKKVANEKIDLDVIQEVDLNKLEPWDIQEKCKIGSTPQNDWYFFSHKDKKYPTGTRTNRATAAGFWKATGRDKVIYSNSRRIGMRKTLVFYKGRAPHGQKSDWIMHEYRLDDHINDHSCNIVCNVAMGESTQEEGWVVCRIFKKKNHFKSLEMVNPSISDTRINQRLYPNDEGALEQLLQYMRNTCKEENHANYDLNFNDKFMQLPTLDSPNSSYGDFPKSINSEGGLNNWIAVDRLVASHLNGQTNDNYNHDYQHQYNSNGGGGSTNHDYNEECDLWSFSRVSTNDHSLCHVSNIPV
>NtNAC020 mRNA_117839_cds
MEEKLPPGFRFHPTDEELITFYLTNKVSDFSFTARAIADVDLNKCEPWDLPAKASMGEKEWYFFSLKDRKYPTGLRTNRATEAGYWKTTGKDKEIFRGGVLVGMKKTLVFYRGRAPKGEKTNWVIHEYRLETRLGFKPSKEEWVVCRVFQKSSTVKKPQPTSSSPQSLESPNCDTNTIITNELGDIELPINYNCLATPSIGMISNNISLHNYNNENMNMNLNMNLASSLLNSSNLSSVNSLLFRALQLRGYQPREATTTTNDYSFMPPIQGNISQFANDNHFSSNFVANIGAIPSSSMVFDNSVQQQQTQEQPYKLDSNIW
>NtNAC021 mRNA_117932_cds
MGGTSLPPGFRFHPTDEELVGYYLKRKTDELEIELEVIPVIDLYKFDPWELPEKSFLPKRDMEWYFFCPRDKKYPNGSRTNRATKCGYWKATGKDRKVVCKPAVVGYRKTLVFYRGRAPLGDRTDWVMHEYRLCDDVSQGTPSFQGPFALCRVIKRKDISSKTSDVRRETTSKQDECSSSNEAFTSAVTSNEPLVLSDDMPSTQTTYTCNDSNYSTPINSPYQTTQIGECESAMGTNAANLCMSQNMILDPAKECTSGQSICGKYPLYDFPNLTSWQPNDQYDFTSSSSFPNFRGEVELSGDLSGYGFAPPFSDDGNYMEFYRNEDISYKGYNQNNLFGNPDLL
>NtNAC022 mRNA_119050_cds
MMDTNESSSCVPPGFRFHPTDEELVGYYLRKKIAAQKIDLDVIRDIDLYRIEPWDLQDKCRIGYEEQNEWYFFSHKDKKYPTGTRTNRATLAGFWKATGRDKAVYDKSKLIGMRKTLVFYRGRAPNGQKSDWIMHEYRLESEENSPPQEEGWVVCRAFKKRNTGQAKINNEEGWESNYFYEESSGVSSIVDPLEYIPRQPPTGNFMSQNLLCKQEIEANNNSSFNFLHSDQFVQLPQLESPSLPLMKRPSSMSLVSENNRDEDDQQITKRSKINKNVNDRVTDWRALDKFVAYQLSHDDDGVSSYEPHNGSDLGMLLLQSGREEGPKLDDLLSSTSNRDIGICIFDK
>NtNAC023 mRNA_120667_cds
MDKFNFVKDGAIKLPPGFRFQPTEEEIVFQYLIRKTFSCPLPASIIPEINICKHDPWDLPGDIEQDRYFFSNKEAKYRNGNRSNRATSSGYWKLTGLDKQITCSKRKPILGMKKTLVFYKGKSSHASRTDWIMHEYRLVLPKTQPFNFHHFKKSSQSSMVQIGNWVLCHIFMKKRNGKCDQEEYKADHQHIQIPKQTLYYDFMREDLSDRAISSCSSSLSNDDSSEVSSNPSRLIEQEEASNRAL
>NtNAC024 mRNA_120856_cds
MCPLAPAAPPPGLIGSCWSDDQIILSLDQINCGSLIPDDVIVDNPYQYDPSNLPDGAWFLVSSNEKKETKHGFWKAKGESCEIFANSAIYGWRTTFEFVEAQVPIGQKTVWMMQEYKITQKEQRDHIKSKESALCRVFSCSDENINNERKPENINKVNNETKPEHRNDDLDTLLLSLMPSITPHTSSNDGQRSIGEPQVKNQTEGIGPDLFDDDIVAELDCIFREDYLELNDLVGVASHSSSSENSSRQSLASDEYFDSMAFLRDLDDEKNQDLHGKGSTSNYRIMMYRRENDVVMQPTPLESLISGSAAVAKDTQPGPSNKAKFPSKSSPEQDVKRLKAECTNDEGPSHSYRATASSSSSSSSSHEPVATREEKRKKKLKKFLC
>NtNAC025 mRNA_122427_cds
MSKDMNLSVNGQSQVPPGFRFHPTEEELLHYYLRKKVACEKIDLDVIRDVDLNKLEPWDIQEKCRIGGSTPQNDWYFFSHKDKKYPTGTRTNRATAAGFWKATGRDKVIHSNCKRIGMRKTLVFYKGRAPHGQKSDWIMHEYRLDDNTNPQEAVNASESSSPEEGWVVCRVFKKKNYHKALESPHQSSSAVSIMNSRTLIQKPNNDGVLDQILMYMGRSSCKQQDHENKHNINLVNNINNIHLDDHHMQINSNSFINSSGSRFLHLPGLENHHSPTTNMDDDVSSLQLIQQDCSFGHENMLTETEPSSGAGPSDWVALDRLVASQLNGHVETSNNLYFPLHNNGLQLRTNGRPNDEDDAFSQSQAAHDDDVEFWSYARSSSSSPSDPLCHLSV
>NtNAC026 mRNA_122847_cds
MEERNEKEKMDEVMLPGFRFHPTDEELVGFYLRRKVQHKPISIELIKQLDIYKYDPWDLPKLATVGEKEWYFYCPRDRKYRNSARPNRVTGAGFWKATGTDRPIYSSEGSKCIGLKKSLVFYKGRAAKGIKTDWMMHEFRLPSITDSTAPKRFLDKHIPPNDSWAICRIFKKANSNAHRALSHSWVSPTVPENTTSDFLTSSHFTNYSNEISLINKTNSPIQFSGSTINDLQNSSSNMASFSTLDLPLYKSLNSNYDPITSYTFSSCTETSEILPLPKCINMSNNNIDASSLLLNMSSSIFGDYSIPLPENIEGGGVLDQETTLKEANHVNNMDHMEEQWRNVRSIGLLPLNMAADAWKTNLLWDSSPCPSSEMSTSYSTNKCYT
>NtNAC027 mRNA_123035_cds
MKLLVDSSTPSSSSACKEIKVFGESNIFPPGFRFHPTDEELVVYYLKRKICRRRILLDAIAETDVYKWDPEDLPDLSKLKTGDRQWFFFSPRERKYPNGARSNRATKHGYWKATGKDRIITCNSRAVGVKKTLVFYKGRAPVGERTDWVMHEYTMDEEELKRCKNAQDYYALYKVFKKSGPGPKNGEQYGAYFREEDWVDDECPVAEVSVQQENSTKHVNEVPAAADDALEELLKRIADDEHVLLEPFFVDNDYALDQLVQEEDTESTLLDQSSMEVNLYNHCAVVGPSCQQYNANTSFDLTQSGTSQLQLHEAAEVSSAPVNPEKVLPAVEEDFLEDFLEMDDLLGPEPSVQNFDDSALSIQNFDNQTPNGQIFDKPAGNLGTVQFDDFDGLGEFDLY…
>NtNAC028 mRNA_124326_cds
MVGKNCSEELPPGFRFHPTDEELIMYYLRNQATSRPCPVSIIPEVDVYKFDPWELPEKAEFGEREWYFFTPRDRKYPNGVRPNRAAVSGYWKATGTDKAIYSGSKYVGIKKALVFYEGRPPKGIKTDWIMHEYRLSESRSQPIRLNGSMRLDDWVLCRIYKKKNLGRAMEMMKVEEDTKQPEILSTNPVEIVAATGPQTLKLPRACSLSHLLEMDYFGSISQLFDDNSYNANNQNTMTNVNIGNVPHHAMEKFQLGELSHQYMTSTNVNGNVPIFVNPAFQFQ
>NtNAC029 mRNA_125220_cds
MESTDSSSGSHQQPQLPPGFRFHPTDEELVVHYLKKRVASVPLPVAIIAEVDLYKFDPWELPAKATFGEQEWYFFSPRDRKYPNGARPNRAATSGYWKATGTDKPVLTAGGTQKVGVKKALVFYGGKPPKGVKTNWIMHEYRLADNKANNKPPGCDVANKKSLRLDDWVLCRIYKKNNTQRPIDHERDDLNDIIGATCIPNNSMSMPNPFGQQKSSNYTTLLETHDQNIYDQGMQFSSKSSSQLPVNVLSTSASVLPSKRSLTGLYWNEEATANDNSQSTKRFLTENINNMDDGLSMNLRSDHDQNGSIASLLSQLPQTPSLQQQQQQILQGSLSDGVFRQPYSGINWYS
>NtNAC030 mRNA_125226_cds
MGVQEMDPLSQLSLPPGFRFYPTDEELLVQYLCRKVAGHDFSLQIIAEIDLYKFDPWVLPSKAIFGEKEWYFFSPRDRKYPNGSRPNRVAGSGYWKATGTDKIITTEGRKVGIKKALVFYVGKAPKGTKTNWIMHEYRLGESPRKNGSSRLDEWVLCRIYKKNSGGQKPNISGLSSKEISHGSSSSSSSQFDDMLESLPEIEDRYFSLPRMNSLRNLQQDDKLNLQHLGSGNFDWATLAGFNSFPELGTGNQSQVHLNNQNSNNNLNNLNEFFAHPTQLNFHGDVKFEGGVDDEVESGIRAQRVNNSGFYQENSTGLQAYTNSVPDPFGIRYPTQTVNMGFSR
>NtNAC031 mRNA_125301_cds
MEQQLQEGFYRFRPTDSERLKLLLRFIAKQEMNDSGFITTNIDVYGGEEPWEIYNHGVSCGNDDDDNADSSNYRYFITKLKKKSKAGYNREVGNKGSWKQQDKAKSVHYENVGNSSLVVIGCKKSLCYVNKEYYNQNDGHWLMKEYELSSVILQKFDEDRRDYVLCAIKRMPHSTDYARCLN
>NtNAC032 mRNA_125816_cds
MCPLALAAPPPGLIGSCWSDDQIIFSLDQINCGSPIPDDVIVDNLYQYDPSNLPAGAWFLVSSNEKKETKYGFWRAKGESCEIFANSAIYGWRTTFEFVEAQAPIGQKTVWMMQEYKITLKEQHDHTKSKESALCRVFSCSDENLNNERKPENINKVNNETKPEHRNDDLDTLLLSLMPSITPHTSSNDGQHSIGEPQVKNQTEGIRPDHFDDDIVAELDCILREDYLELNDLVGVASHSSSSVNSSRQSLASDEYFDSMAFLRDLDDEKNQDLHGKGSTSNYRIMMCRRANDVVMPPAPLESYISGSAAAAKYTQPGPSNKAEFPSKSSPEQDIKRLKAECTND
>NtNAC033 mRNA_127337_cds
MSEPSKNVNSEDVDYLFNEPIETATDTLQFNDGAFLEASDLSRPIDTSSFDMLEEYLTFFDADDDFQNMGFNPPMMIGGDDHVSDLASLADKNIGEVADQPIAPSEEPTDQKTNVASSSKLEPSKFGSDYKYPFMKQASCMLGGIPAPPAFASEFPSKDAAFRMNSSSEASSSIHVTAGYIQIRNITMSGNGTDGLVGKHGNYNILLSFGLSQHADSSASLESVISILPGKTISTASWCWFYYLLSWILILSMSFKIGTLIRAT
>NtNAC034 mRNA_127338_cds
METRRSKNLLAPGFRFHPTDEELVRYYLRRKIIGKPLRFDAISEIDIYKVEPWDLPGMSRLKTRDLEWYFFSMLDKKHGNGAKTNRATERGYWKTTGKDRAVHHKSKVVGMKKTLVYHSGRAPKGQRTNWVMHEYKLIDEELDKAGIAQGNGGRLKINCELCFLSGXFSVTHIRSPTNHVCIQV
>NtNAC035 mRNA_127339_cds
MEQEGSLVVAAAAGAVTVAAPAPAPTSLAPGFRFHPTDEELVRYYLRRKACGKPFRFQAVTEIDVYKSEPWELAEYSSLKSRDLEWYFFSPVDKKYGNGSRLNRATGQGYWKATGKDRFVRHKSQTIGMKKTLVFHSGRAPDGQRTNWVMHEYRLADEELEKAGIVQDSFVLCRIFQKSGLGPPNGDRYAPFVEEEWDDDIAVIPGGEAEDDVANGDEARVAGNDLDQDALRKAPRYIENLIEPQSLPFVCKRESSEDAELLSLSQSKRSKHDDPSSSRANGSEDSTITSQDLPTTMMTKTNCSPTLLGFPLLESLETKEGQPSNPPTFDSSNLEKSVPPGYLKFISNLENGILNVSMERETLKIEVMRAQAMINLLQSRVDLLTKENEGMRRIVREG
>NtNAC036 mRNA_128606_cds
MEMESCVPPGFRFHPTEEELVGYYLKRKINSLKIDLDVITDIDLYRMEPWDIQDRCKLGYEEQKEWYFFSHKDRKYPTGTRTNRATATGFWKATGRDKAVLSKEKIIGMRKTLVFYTGRAPNGRKSDWIMHEYRLQTSQHGPPQEEGWVVCRAFKKPTPSNNPSLESWKNASAYNCIKGTNTSYRPPSEMPSPMHYNPFNQTSNLNHQFPFNPSPHHHQDLISSQILGFENQLVELPQLDSPTISTSLATHEEEKNSYGSNCQFFDMIEAPSSSYSIPNLPLVDDDQNRMSQLLQCYPDL
>NtNAC037 mRNA_130546_cds
MGRSWLIDGRGLARKIKNASAPTAHQIKDCGAKRQCPNCHYCIDNNDVSQEWPGLPVGVKFDPSDVELLEYLEEKCGVGNSKQHKFIDEFIPTLDIYEGICYTHPENLPGAKKDGSSIHFFYRITNAYATGKRKRRKISDENNLRKEHVRWHKTGKTKVVMENGLQKGCKKVMVLYQTTKKGLKQEKTHWVMHQYHLGTDEDEKEGEYVVSKIFYQQQKQSVKANDSHVNEETSGGANQAGPTTPKTVTPNPPRAGVTLSCDNFVDDSLPFSPDQEVEVAKEPGQSSDAKVKSEMEYHTCLAGESQGADANNEMLTQPVEFLSWIIWNWILLQISNLQICRSVLKRVSLAGWTGNRNDKYFAVNSNEIMLCAF
>NtNAC038 mRNA_130945_cds
MEQEGALVIVPAAVPVTTATPKRAVAPPPTSLAPGFRFHPTDEELVRYYLRRKACSKPFRFQAVSEIDVYKSEPWELAEYSSLKTRDLEWYFFSPVDRKYGNGSRLNRATGKGYWKATGKDRPVRHKSQTIGMKKTLVFHSGRAPDGKRTNWVMHEYRLTDEELERAGVVQDAFVLCRIFQKSGLGPPNGDRYAPFIEEEWDDDTALLVPGGETEDDAANGDEARVEGNDLDQDARHKAPPRQSENLLDPQPIPFICKRERSPEDPEPLSLAQSKRSKR
>NtNAC039 mRNA_130971_cds
MESRGSLKSLAPGFRFHPTDEELVRYYLRRKITGKPIKSAPISDIDIYKVEPWDLPGKSRLKTRDLEWYFFSVLDKKYGNGARTNRATEKGYWKTTGKDRAVHRNKSQVVGMKKTLVFHSGRAPKGQRTNWVMHEYRLIDEELDRAGIPQDAFVVCRVFQKSGAGPKNGEQYGAPFIEEEWEDDELQVLLKDEAADEFVFDDDIYLDGIELDQILGTETTLNSAPLPLDYCYGENGSSEETNNSSDSQNWLQQPDELKPIDLAVQQNVDVDPVMHEYIGESSKNVNSEDVDYLLHEPTVNATDDLQFKEEAFLEANDLSNPIEVDSSGFDMLEEYLTFFDANDDFQNMGFDPSVLFGNDDQISDQALLAEKNIGEVTQQFIAPNEGLGEYKNDFASSSK…
>NtNAC040 mRNA_131038_cds
MATSSGGVPPGFRFHPTDEELLHYYLKKKISFQKFDMEVIREVDLNKIEPWDLQEKCKIGSTPQNEWYFFSHKDRKYPTGSRTNRATNAGFWKATGRDKCIRNTFKKIGMRKTLVFYRGRAPHGQKTDWIMHEYRLEDADDPQGNQSDDGWVICRVFKKKHLFKGGNEGGGATSSDQMNSTSSHQSRVFNSQYLLQQQGGHGLNYSHIPLALPQYNSHLQLQPQNFIPNKPLGYHDFSALPTSDHQSPLMVKQLMSSADSGCSDQNLPYQPEVGSSCEHHQNLNEWGMIASSHGQLAHGQEDDDSAKNAGVRFDDANASSMSQINQLSLRGEMDFWGYTK
>NtNAC041 mRNA_131517_cds
MRAIGMKKTLVYYRGRAPHGSRTGWVMHEYRLEERECEVANGMQDAYALCRVFKKSLNAPKSGDHYASDRSSSIDVYTEESRFDDIDHTSPNYGMPMNVAATTHDDKWMQYLSDEAFTSINPNSNGYHPSKVDVALECARLQHRFALPPLEVQDFPQVGYVDSRTISQSNDHLMYQTTNQTDIVQEILSVAQASHHLTNQDSWGGNYSYAPPCDDFSFLPHNNQLIHDLGNSFNFMEQLNEDHNARSIAVTDFDDKTFLEDYKSVPIENISGPHKEEQDLQGEASGVHNSLNEIEANNFSLGFGNDSFLDEETDGFEVYEKIEVRQLGLFVATRQAANTFYHQVVPSKTVTVHRDLEHDFPIRKIQENATLLDTFMAFSRKTLSGVMRVTRPWKGKVST…
>NtNAC042 mRNA_133374_cds
MARLPPGFRFHPTDVELIMYYLKRKIMGKQLHFEAITELNIYKFSPWDLPDKCCYKSKDLEWYFFCPRERKYASGARMNRATETGYWKTTGKDRSITYDEKIVGSVKTLVFHQGHPPRGQRTDWVIHEYKFEDKGLADAGFAQDSYVLCKVFQKSGPGPKNGAQYGAPFKEADWEDDEIPAEPCTSDVLCAPPQRPDNKNYSIETSMINPGSTSGWPSSQRSLSLSFIQRMPLDEPNIEVPGEPRPSNVSPINWMPSDKLGDVGVTGESSPSNIFSALPVLPEKQSLIDTSMINSGPGPSNTRLCTNKMPLDEQDDEIIGLLAHFTEDTTLLSAGNENNQNLENFNPDMNALPDPFADGNDIFDGLGNIESWEGLGQSRSDLSANWRANYSLNPMILPE…
>NtNAC043 mRNA_134929_cds
MEEINNLPPGFRFHPTDEELITCYLSKKVSDFRFTATAFSDVDLNNCEPWDLPGKASMGEEEWYFFSLRDRKYPTGFRTNRATEAGYWKTTGKDKEIFQGGVVIGMKKTLVFYRGRAPKGEKTNWIMHEYRLETNLAFKPSKEEWVVCRVFQKRSTMKKAQPTSSSQQSLESPNCDTNCTIAKEIIGDFELPNLISIDTPSNYGINKISLHNYNNENMNMNFSAATRSEGASNINVPFLPNWSNLSSSVNSLFENDFTLNHSVQQQQAQDQSYWTIIFGED
>NtNAC044 mRNA_135411_cds
MGLRDIGATLPPGFRFYPSDEELVCHYLFKKIANEEALKGTLVEIDLHTCEPWQLPEVAKLNSSEWYFFSFRDRKYATGFRTNRATTSGYWKATGKDRTVLDPRTRTTVGMRKTLVFYKNRAPNGIKSGWIMHEFRLENPHIPPKEDWVLCRVFHKAKAENSSNNILSPQNMYEVGVVSSPNNNMDQYHALPFGGYRPNMAATAVSQRPLHQSQKLFDLMEPESNQSSYTRLPQEMNKAPSNDQIAEDEYGFLLDMNFEDPSLQDEGVHSSIEDLTFDNDNSLVFI
>NtNAC045 mRNA_135744_cds
MGGTSLPPGFRFHPTDEELVGYYLKRKTDGLEIELEVIPVIDLYKFDPWELPEKSFLPKRDMEWFFFCPRDKKYPNGSRTNRATKSGYWKATGKDRKVTCHQPEVVGYRKTLVFYRGRAPLGDRTDWVMHEYRLCDDVSQGTPTFQGPFALCRIIKRNDASLKTSDTSVAVSNEPVVLTAETPTQTTYMSSDSNYSTPMTSPYEGTNAANFWMSHDMILDSSKECSQGQSTRGNYLHYDFPNTTLTQPNDRFEVTSSSSFPSFRGEVELSGDLSSYGCVSPYSVHGNYTGFYGNDDMSYEGYEGWNQANMGDFNGLWSHEDNFQ
>NtNAC046 mRNA_137342_cds
MENILGPVVKEEDQQLQLPPGFRFHPTDEELITHYLSKKVVDNNFFAIAIGEVDMNKVEPWDLPWKAKMGEKEWYFFCVRDKKYPTGLRTNRATAAGYWKATGKDKEIFRGKSLVGMKKTLVFYRGRAPKGEKTNWVIHEYRLEGRLSLQNLPKTAKQNDWVISRVFYKSTGGNKVHISGLMRLNSTEIEMGNSVLPTLKDSESSHVHCFSNFVSAQKSQKEMTNCFNISTSIPSLPNKFALNQTLPPQGNLLNPGSFPMQGPPSLRNLYQNHGQNMVQNLKKEKEIVSLSQETVVSTDMNNEFFSSAAVVGPQYLDYLWNY
>NtNAC047 mRNA_137627_cds
MDTNESCVPPGFRFHPTDEELVGYYLRKKIASQKIDLDVIRDIDLYRIEPWDLRDKCRIGYEEQNEWYFFSHKDKKYPTGTRTNRATMAGFWKATGRDKAVYDKLKLIGMRKTLVFYKGRAPNGQKTDWIMHEYRLESDENGPPQEEGWVVCRAFKKKITGQTKTNMGEGWESNYFNEEPSTAVSSIVDPLEYITRQPPPPNFMAQNLLCKQEMELAENNNLNFSYSNSDQFVQLPQLESPTLPLIKRPISSMSLVSENSNQEDDEQTINKRCSTINSTSQNVTGDWRALDKFVASQLSHDNHEQESRYEADHGLLSSFEEEAHNYSDLGMLLLLSERTEGPKLNEILSSSSDDFDTGVCIFDK
>NtNAC048 mRNA_138070_cds
MESRGSLKSLAPGFRFHPTDEELVRYYLRRKITGRPIKSAPISDIDIYKVEPWDLPGKSRLKTRDLEWYFFSVLDKKYGNGARTNRATEKGYWKTTGKDRAVHRNKSQVVGMKKTLVYHSGRAPKGQRTNWVMHEYRLIDEELDRAGIPQDAFVVCRVFQKSGAGPKNGEQYGAPFIEEEWEEDELQVLPKDEAAEEFVFDDDIYLDGIELDQILGTETTLNSAPLPLDYCYGENGSSEETNNSSDAQNWLQQPDELKPIDLAVQQNVDVDPVMHEYIGESSKNVNSEDVDYLLHEPTVNATDDLQFKEEAFLEANDLSNPIEVDSSGFDMLEEYLTFFDANDDFQHMGFDPSVLFGNDDQISDQALLAEKNIGEVTQQFIAPNEGLGENKNDFASSSK…
>NtNAC049 mRNA_138084_cds
MEKLSFVKNGVLRLPPGFRFRPTDEELVVQYLKRKVLSFPLPASIIPEVEIHKSDPWDLPGDSEQERYFFSTREVKYPNGNRSNRATNSGYWKATGIDKQIVSCKGQQLVGLKKTLVFYRGKSPHGCRTNWIMHEYRLANLETTSIQAKNNLTQEKWVLCRIFLKRRDSKNEEENITHEVFNSRNTRANSGNKKKPVFYDFMAREGEDLNGSVAASTSFSGSSGITHELTTNESDDHEESSSFTTFRRKQWP
>NtNAC050 mRNA_139327_cds
MKMLELTDSDSFACFGSAKNVFPPGFRFHPTDEELVLYYLKKKICRKRILLDAIAETDVYKWDPEDLPDLSKLKTGDRQWFFFSPRDRKYPNGARSNRATKHGYWKATGKDRIITCNSRAVGVKKTLVFYKGRAPVGERTDWVMHEYTMDEEELKRCQNVHDYYALYKVFKKSGPGPKNNEQYGAPFREEDWVDDECPSTKASVRLVDDERPSAKASVRLVDDERPSAKASVRQDTSAKHVNEAPSVDGGLEEFLNNIAADAVFVEPLCVDYDYALEQLVLEEDTESTLLDHSSGEINFPNHSAVISPSCQQYHAKESFDLTQSGTSQLQLHEAPEVTSAPVSREQQCHVVEEDFLEDYLEMNDLLGPEPSIQNFDNPELGVKNFDEAGPSGQNFDKPA…
>NtNAC051 mRNA_139748_cds
MEDGHVSGSRNENSRTARNNNVEISIATASSMFPGFRFSPTDEELISYYLKKKLEGSDKCVEVISEVEIWKHEPWDLPAKSVIQSDNEWFFFSPRGRKYPNGSQSKRATESGYWKATGKERNVKSGSNIMGTKRTLVFHTGRAPKGQRTHWIMHEYCMSGSTNYQDSMVVCRLRKNSEFHLNDTPRNQLAAIACATTQSGAGQLGSLELVTVGDCCCSKEGSSSFYSHSVEQIDSGSESDKPTKEFSQHDSSGHFKDCDGEEDWFADIMKDDIIKLDDSSLNAQPISMVPSRPESSISTHEAQAAMSGVAPFQGTANRRLRLVKVVVCPVEGSRMYEATKKNKIGVSTTSSGRWLRNMISVKRMKQYVMPIFLVVFILLVMLLNMLGVS
>NtNAC052 mRNA_140409_cds
MEEKLPPGFRFHPTDEELITFYLTNKVSDFSFNARAIADVDLNKCEPWDLPAKASMGEKEWYFYSLKDRKYPTGLRTNRATEAGYWKTTGKDKEIFRGGVLVGMKKTLVFYKGRAPKGEKTNWVMHEYRLETRLGFKPSKEEWVVCRVFQKSSTVKKPQPTSSSPQSLESPNCDTNTIITNELGDIELPINFNCLANSSNGMISNNISLHNYNNENMNMNLASSLLNSSNLSSVNSLLFRALQLRGYQPREATTTTQDYSFMPPIQGNDFSFNFTNIGGPSSSMVFDNSVQQQETQEQPYKLDSNIW
>NtNAC053 mRNA_141876_cds
MGDPNPMSFSLPPGTRFYPSDKQLICYYLSSKNSADHRNDFQFNLIREIDLYNFDPFNLPDSACFKYGRGSLKRHWFCFVARVLKGGRRRAGGGYWKKRGRIRDVMGEGAGKVVVGTRKSFVFYLGDCIKTAVKTDLLMYEYALTGNPMASFVLCRVFIKSHYRNNLSEHVFSSYGEETLAAVRHVGIQCDGTAVSVTESKMHDENTVDLENDSQALIEPVAKQQIDLESGGPPVLNGFSAQELTAILEGDFIELDDLLCPLSGIN
>NtNAC054 mRNA_142782_cds
MSKDMNLSVNGQSQVPPGFRFHPTEEELLHYYLRKKVACEKIDLDVIRDVDLNKLEPWDIQEKCRIGGSTPQNDWYFFSHKDKKYPTGTRTNRATAAGFWKATGRDKVIHSNCKRIGMRKTLVFYKGRAPHGQKSDWIMHEYRLDDNTTNPQDAVNASESSSPEEGWVVCRVFKKKNYHKALESPHQSSSAVSIMNSRTLIQKPNNDGVLDQILMYMGRSSCKQQDHESKHNINLVNNINNIHLDDHHMQINSNSSFINTNSGTRFLHLPGLENHHSPTNNMDDDVSSLQLIQQDCSFGHENMLTETEPCSGAGPSDWVALDRLVASQLNGHVETSNNKLYFPLHNNGLQLRTNGRPNDEDDAFSQSQAAHDDDVEFWSYARSSSSSPSDPLCHLSV
>NtNAC055 mRNA_143702_cds
MSKSSHQLGSISSSDLIDAKLEEHQLCGSKQCPGCGHKLEGKPDWVGLPAGVKFDPTDQELIEHLEAKVLAKESKSHPLIDEFIPTIEGEDGICYTHPEKLPGVTRDGLSRHFFHRPSKAYTTGTRKRRKIQTECQDLQAAGGETRWHKTGKTRPVMVNGKQKGCKKILVLYTNFGKNRKPEKTNWVMHQYHLGQHEEEKEGELVVSKIFYQTQPRQCNWSNTTTSTTAGGEASSDLNSRRDSGSGSCSSSKDINNNIPSSHRDELSAAVCAAMSSYTTMDIQQFKPEHFSFLPFSKSFDEAGVVVGEASIAREGGSAAAAAAPVGTSDARDIHKPHHVTHDQQLHQHQHQHQHHHQVATASFHISRPSPPISAIITPPPLHNTSIILGHDDAFHVPRS…
>NtNAC056 mRNA_144307_cds
MEMESCVPPGFRFHPTEEELVGYYLKRKISSLKIDLDVITDIDLYRMEPWDIQDRCKLGYEEQNEWYFFSHKDRKYPSGTRTNRATAAGFWKATGRDKAVLSKEKIIGMRKTLVFYTGRAPNGRKSDWIMHEYRLQTSQHGPPQEEGWVVCRAFKKPTPNNNPSLESWKNASAYTCIRVTNTSYRPPSEMPNPMHYNPFNQTSNLNHQFLSNPSLHHHQDLISSQIIGFENQLVELPQLDSPTISTSIATHEEDKNSYGSNCQFFDMIEAPSSSYSFPNLPLVDDDQNRMSQLLQCYPDL
>NtNAC057 mRNA_15300_cds
MMSGAGNGQLSVPPGFRFHPTDEELLYYYLRKKVSYEAIDLDVIREVDLNKLEPWDLKEIFRIGSGPQNEWYFFSHKDKKYPTGTRTNRATTAGFWKATGRDKAIYLSNSKRIGMRKTLVFYTGRAPHGQKTDWIMHEYRLDDNTAEVEPLQEDGWVVCRVFKKKNYTRGFQHELGEDDQEQQLHFVDHMKSGSSDPKQNMQQPHQQACYDYASNFDGSMHLPQLLSPDLLSVNPCPQLPLNANMNLNECSHQNLLRLTSAAGAAGCSSSTFNIIPQHDKFSGDWSFLDKLLASHQGALQSQAAIGDHLVNPTGTQKYPVFHHHGLDPDLFKFSK
>NtNAC058 mRNA_16420_cds
MGDNNVNLPPGFRFYPTDEELVVHFLHRKAALLPCHPDVIPDLDLYPYDPWDLDGKAMAEGNKWYFYSRRTQSRITGNGYWKSLGLDEPIFSSSSENKVGMKKYYAFYIGEQPEGVKTNWVMQEFSLSDSSNSSSGTSRSSSRRRSRSKIDYSKWVICRVHERNCDNDDDDGTELSCLDEVFLSLDDLDEISLPH
>NtNAC059 mRNA_16579_cds
MMSGAGNGQLSVPPGFRFHPTDEELLYYYLRKKVSYEAIDLDVIREVDLNKLEPWDLKEICRIGSGPQNEWYFFSHKDKKYPTGTRTNRATAAGFWKATGRDKAIYLSNSKRIGMRKTLVFYTGRAPHGQKTDWIMHEYRLDDNTAEVEPLQEDGWVVCRVFKKKNYTRGFQHELGEDDHEQQLHFADHMKSGSSDPKQNMQQPHHQACYDYASNFDGSMHLPQLLSPDLLSVTPCPQLPLSTNMNLNECSHQNLLRLTSAAGAAGCSNSTFNIIPQHDKFSGDWSFLDKLLASNQGALQSQAAIGDNLVNPTGTQKYPVFHHHGFDPDLFKFSK
>NtNAC060 mRNA_18215_cds
MGTSMQVINQEADMHRDDILDQLPPGFRFHPTDEEIITCYLREKVMNKRFTAIAVAEVDLNKSEPWDLPAKAKMGEKEWYFFWQRDRKYPTGMRTNRATESGYWKATGKDKEIYKVKGCLVGMKKTLVFYKGRAPKGEKTNWVMHEYRLHRKLSFHKPAMDEWVICKVFHKNIGIRRGSLFMQDLLDSPSSLPCLIEIPKSSDVRDELNIKAATTTSTFDEIHSSAYFSTGIFNNYAYEQPLLREDEKSYGLFVPTHYIFTGIHDYEHNNQLASSSNSSFNHDQSRPSNSKISDYSKNGTALERQQLSSNNMISLSQDTNEISSVIPKQGFDSNIAADLDSIWNY
>NtNAC061 mRNA_19274_cds
MDIYLYINIYLVARLIVWKFHYKLIKCAEVACVGGKEWYFYSQRDRKYATGLRTNRATISGYWKATGKDRAIMRKGSCLVGMRKTLVFYQGRAPKGRKTDWVMHEFRLETTSPHISSLKQEDWVLCRVFHKNKELLAVKQGTGSSIYHEHDTISSSYLPPLMDPYITFDQTQPNNININTINMNELYYEQVPCFSIFNPNQTFSSHSHHIPTAGATDAYGGLPADIGTYLNAAATSSSCDNKVIKAVLSHLNIMEGSHNNNNPARNTVNVKAGGSPTSFGEGSSETSFLSEVGLTTMWNNHY
>NtNAC062 mRNA_19275_cds
MSSSSLSMVESKLPPGFRFHPRDEELICDYLMKKVAGSESDQQYPLLIEVDLNKSEPWEIPEVACVGGKEWYFYSQRDRKYATGLRTNRATVSGYWKATGKDRAIMRKGSLVGMRKTLVFYQGRAPKGRKT
>NtNAC063 mRNA_21502_cds
MIKGVLRNQQQLELPAGFRFHPTDDELVQHYLCRKCAGQPISVSIIAEIDLYKFDPWQLPEKALHGEKEWYFFSPRDRKYPNGSRPNRAAGTGYWKATGADKPVGKPKTLGIKKALVFYAGKAPRGIKTNWIMHEYRLANVDRSAGKSNNLRLDDWVLCRIYNKKGTLEKYYNVDNKEHLGFEEVEEEEEKPKILPFSQSNELIARLAPTPMPSRPQSMPGSDYFHFETSESMTRMHTTNSSSECFVVV
>NtNAC064 mRNA_22310_cds
MENFLGPGVKEEDQQLQLPPGFRFHPTNEELITHYLSKKVVDNNFFAIAIGEVDMNKVEPWDLPWKAKMGEKEWYFFCVRDKKYPTGLRTNRATAAGYWKATGKDKEIFRGKSLVGMKKTLVFYRGRAPKGERTNWVIHEYRLEGILSLQNLPKTTKQNDWVISRVFYKSTGGNKVHISGLMRLNSTETEMGNSVLPTLSDSESSHVHCFSNLVTAQKSQKEMTNYFNNSSIPSLPKKFALNQTLPPQATLLNPGSFPMQDPPSLRSLYQNYGQNMVQNLKKEKEIVSVSQETGVSTDMNNEFSSSAAVVGPQYLDYLWNY
>NtNAC065 mRNA_2279_cds
MEEQKECAKPTEGAVGSLNLPIGFRFRPTDEELLIHYLSRKIFSMPLPALIIPEILDVFDSFPSDLPGDLREKRYFFSKANGDINSKGCSRLISGKDCSGYWKAVGQGQLIVVPISGSATTGISHQQQQRLLLGMKKVLRFYQTTRSDCLRTRWIMHQYSLVTISPSDQNVNMMQVGDWSVFRVYQKKLLISKNLRTKSNGFAEQCNIKTNTRKRPLNEVLKEKEVPI
>NtNAC066 mRNA_23819_cds
MAAVELQLPPGFRFHPTDEELVMHYLCRKCASQPIAVPIIAEIDLYKYDPWDLPGLALYGEKEWYFFSPRDRKYPNGSRPNRAAGNGYWKATGADKPIGNPKPVGIKKALVFYSGKAPKGEKTNWIMHEYRLAHVDRSARNKNNSLRLDDWVLCRIYNKKGTMEKTQLNSRKMNVGMSPPSSEVDVKPEILPLPISISTTPSQVYSDFMYLDSSDSLPKLHTDSSCSEHVLSPEREVQSEPKLSDWEKTAVDLQFNYMDATPDVGDNSLLGSQFLGCYEMSPLQDIFMYLQKPF
>NtNAC067 mRNA_23854_cds
MPDDMSISVNGQSQVPPGFRFHPTEEELLQYYLKKKVANEKIDLDVIQEVDLNKLEPWDIQEKCKIGSTPQNDWYFFSHKDKKYPTGTRTNRATAAGFWKATGRDKVIYSNSRRIGMRKTLVFYKGRAPHGQKSDWIMHEYRLDDHINDHSCNIVCNVSMGESTQEEGWVVCRIFKKKNHFKSLEMVNPSISDTRINQRLYPNDEGALEQLLQYMRNTCKEENHANYDINFNDKFMQLPTLDSPNSSYGDFPKSINSEGGLNNWIAVDRLVASHLNGQTNDNYNHDYQHQYSSNGGGGTTHNHDYNEECDLWNFSRVSTNDHSLCHVSNIPV
>NtNAC068 mRNA_24763_cds
MVSLPPGFRFHPTDEELVAYYLKRKINGRKIELEIIPEVDLYKCEPWDLPAGKSLLPSKDLEWYFFSPCNRKYPNGSRTNRATKAGYWKATGKDRKVNSQMRAVGMKKTLVYYRGRAPHGGRTDWIMHEYRLNERECEVANGLQDAYALCRIFKKSLNAPKVVDPYASDRSSSIDLYSDGRCDDNMESSDYRRPTQESPLHLAAAGPSDDDKWVQYLSSDEAFSFNVSTPPSIPNYGTLPYAPPKVNIALECAKLQHRLALPPLEVQDFPQAGYVNYSRMSQSSNNIHQNTNQTDIIQEIFSVAQASQDHINQDSFGGNYANQIHDLGSFNFMEQFNEDHNGRSIEIGGLDEDFKSDRIVENLRWIGMSDMDLEKSYLEDYKT
>NtNAC069 mRNA_24888_cds
MESTGLMSGSSHLQLPPGFRFHPTDEELVVHYLKKKVASAPLPVKIIAEVDLYKFDPWELPSKANFGEQEWYFFSPRDRKYPNGTRPNRAATSGYWKATGIDKPIYTCGGTKKIGVKKTLVFYRGKPPKGIKSNWVMHEYRLVDNNSSLTKKCSLRLDDWVLCRIYKKNSSSTIMEMDKEDSIEETTGSTSILPASSMNYFEQNSSIGTLRVGSNFDEFFENDIKMAKNEYENGDDTPLMEGNSSSFLTMLNQISPRSSQLNSWFSGYR
>NtNAC070 mRNA_25754_cds
MEENLPPGFRFHPTDEELITYYLTNKVSDFNFTAKAIADVDLNKCEPWDLPAKASMGEKEWYFFSLKDRKYPTGLRTNRATEAGYWKTTGKDKEIFRGGSVLVGMKKTLVFYRGRAPKGEKTNWVMHEYRLETKFGFKPSKEEWVVCRVFHKSSTAKKPQPTSSSQQSEESPNCDTYTFANELGDIEPPNNFYGLATPSNGHICNNISLQNYSNENMMNMNLNMNLAAAATREAAISNTLPLLPAAWSSSLLCSNLPSVDSLLLRALQFRGYNNQPREATTSTTDYPFIQTQNISHIGIDYNNPNLAVEVPSSSMVSDPVQQQQPQEQSYKLGSNIW
>NtNAC071 mRNA_26081_cds
MGGTSLPPGFRFHPTDEELVGYYLKRKTDELEIELEVIPVIDLYKFDPWELPEKSFLPKRDMEWYFFCPRDKKYPNGSRTNRATKCGYWKATGKDRKVVCKPAVVGYRKTLVFYRGRAPLGDRTDWVMHEYRLCDDVSQGTPSFQGPYALCRVIKRKDISSKTSDGRAETTSKQVECSSTNEAFTSAVTSNEPLVFSDDMPSTQNTYVCNDSNYSTPIGSPYQTTQIGESESAMGTNAANLWMSQNMILDPSKECLQVQSISGNYPVYDFPNLTSWQPNDQYDFTSSSSFPNFRGDVELSGDLSGYGFAPPFLDEGTYMEFYRNEDISYKGYNQSNLLGNPNLF
>NtNAC072 mRNA_26334_cds
MEMDSCVPPGFRFHPTEEELVGYYLKRKINSLKIDLDVITDIDLYRIEPWDIEGRCKLGYEEQNEWYFFSHKDRKYPTGTRTNRATTAGFWKATGRDKAVLSKEKIIGMRKTLVFYKGRAPNGRKSDWIMHEYRLQSSEHAPPQEEGWVVCRAFKKATPNKQPCLDLAWQNSYYIRGTNTTYRPEISTPMHQPFNNAFNQTTNFHQFTFNPSHDHHQNMIINSSKNYFENQQVKLPQLDSPTISTSLCTNDKSLGGQNYTANNEDDHDEVKHSNGINNSQYFGDWKSFDTLIESSSNSFPNPSLLTRDDSQNHINHLLECLPDL
>NtNAC073 mRNA_26873_cds
MTAAELQLPPGFRFHPTDEELVMHYLCRKCASQPIAVPIIAEIDLYKYDPWDLPHLALYGEKEWYFFSPRDRKYPNGSRPNRAAGTGYWKATGADKPIGHPKPMGIKKALVFYAGKAPKGEKTNWIMHEYRLADVDRSARKNNNSLRLDDWVLCRIYNKKGSIEKNQLSNRKMNTSYMDMVESPEDRKPEILPPLPPPPQQVHSDFFYLDPSDSVPKIHSDSSCSEHVLSPEFTCEREVQSEPKLTNWEKSTLDLPFNYMDATTGATTVDNSLLGSQFQSSYQMSPLQDMFMHLHKPF
>NtNAC074 mRNA_2863_cds
MGRSWLIDGRGLARKIKNASAPAAHQIKDCGAKRQCPNCHYCIDNNDVSQDWPGLPVGVKFDPSDVELLEYLEEKCGVGNSKQHKFIDEFIPTLDIYEGICYTHPENLPGAKKDGSSVHFFYRITNAYSTGKRKRRKISDENNLIKEHVRWHKTGKTKVVMDNGLQKGCKKVMVLYQNTKKGLKQEKTHWVMHQYHLGTDEDEKEGEYVVSKIFYQQQKQSVKPNDSRVNEEASAGANHTGPTTPKTVTPNPPRAGETPSCDDFIDDSLPFSPDQEVEVAKEPGQSSDATVKSEMEYPTCLAGESQGADANDVDNSLLCDELLASYLDSFEHNLGSSTEYTHNTSHLPQGNGNTTCGISELDNLELDTPPDFQLADLPFGSQESIFSWLDRQ
>NtNAC075 mRNA_32158_cds
MMGLRDIGATLPPGFRFYPSDEELVCHYLFKKIANEDSLKGTLVEIDLHTCEPWQLPEVAKLNSSEWYFFSFRDRKYATGFRTNRATTSGYWKATGKDRTVLDPRTRTTVGMRKTLVFYKNRAPNGIKTGWIMHEFRLENPNVPPKEDWVLCRVFHKAKAENSSNNNILSPQNTYEVGVVSSPNNNMDQYHALPYGGYRPNMAAAAVSQRPFHQRQKLFDLMEEDNNQSSYPQLSQEMNKAPSNDQIDEDEYGFLLDMNFEDQSLQDGGVHSSIDDMRFDNNNSLVFI
>NtNAC076 mRNA_32336_cds
MESTTDSSTGTPPPRLQPPQPQLPPGFRFHPTDEELVVHYLKKKSASAPLPVDIIAEVDLYKFDPWELPAKANFGEQEWYFFSPRDRKYPNGARPNRAATSGYWKATGTDKPVFTAGGNQKVGVKKALVFYGGKPPKGVKTNWIMHEYRIAENKTNNKPPGCDIANKKGSLRLDDWVLCRIYKKNNTQRPIDHHERDDMNEMMGRSIPTCIANSISPFEQNMYEGIINNNTSDMINVNNVGSISSSVLPPKRPLPAGLYWNEDHNTNSPSAKRFLAENSLDNGLNMNITRPDEHNSFLSQLPQNQVLGSLSDGVVFRQPYNQVTGMNWYS
>NtNAC077 mRNA_32751_cds
MIKGVHRNQQQLELPAGFRFHPTDEELVQHYLCRKCAGQPISVSIIAEIDLYKFDPWQLPEKALHGEKEWYFFSPRDRKYPNGSRPNRAAGAGYWKATGADKPVGKPKTLGIKKALVFYAGKAPRGIKTNWIMHEYRLANVDRSAGKSNNNLRLDDWVLCRIYNKKGTLEKYYNVDNKEHLGFDEVEEEEEKPKILPFSQSNELIAQLAPAPMPPRPQSMPGYFHFETSESMTRMHTTNSSSGSEHVLSSCNKEVQSAPKWDDLDNALDFQLNYLDSFQYDPFEPQMQQQNCNIDQFNSFQDMFVYMQKPY
>NtNAC078 mRNA_3340_cds
MAPVSLPPGFRFHPTDEELVAYYLKRKINGKKIELEIIPEVDLYKCEPWDLPGKSLLPSKDLEWYFFSPRDRKYPNGSRTNRATKAGYWKATGKDRKVNSEMRSVGMKKTLVYYRGRAPHGARTDWVMHEYRLDEGECEVSNGLQDGYALCRVIKRSLNGPKKGDDVNYGSDRSSEGRCDHHHMEMPSSFATPTPSDDNWNMQYLSNQPFAFNNTTHPIPNYGTLPYPPSKVNIALECARLQHRFALPPLEIQDFPQVGYVDTKMPQSSFIQSTNQTDIVEEILSVAQASQNLINQDLSWGGNSCAPVDNFSFLPPNNNQIHDLDSFHFIEQLKEDQNVRSIGIGDFGEDFKSDRMVENLRWIGMSDRDLEKTFLEDYKTVPIENVSAIQREENQFQGE…
>NtNAC079 mRNA_33701_cds
MGVQEMDPLSQLSLPPGFRFYPTDEELLVQYLCRKVAGHDFSLQIIAEIDLYKFDPWVLPSKAIFGEKEWYFFSPRDRKYPNGSRPNRVAGSGYWKATGTDKIITTEGRKVGIKKALVFYVGKAPKGTKTNWIMHEYRLSESPRKNGSSRLDEWVLCRIYKKNSGGQKPNISGLNSKEMSHGSPSSCSSQFDDMLESLPEIEDRYFSLPRMNSLRNLQQDDKLNLQHLGSGNFDWATLAGFNSFPELVTGNQAPAPGNQSQVHLNNQNSSNNLNEFFAHPTQLNFHGDVKFEGGVDEEIESGIRAQRINNSGFYQENSTGFHTYTNSVPDPFWIRYPTQTVNMGSVGK
>NtNAC080 mRNA_34016_cds
MVGKNNSEQLPPGFRFHPTDEELIMYYLRNQATSRPCPVSIIPEVDVYKFDPWELPEKAEFGEREWYFFTPRDRKYPNGVRPNRAAVSGYWKATGTDKAIYSGSKYVGIKKALVFYKGKPPKGIKTDWIMHEYRLSESRSQPIRPNGSMRLDDWVLCRIYKKKNLGKAMEMMKVEEETQQPEILSTNPVEIIATTGPQTLKLPRTCSLSHLLEIDYFGSISRLFDDNANNQNTMTNINIGNMHHPALEKFQLGELSHQYMTSTNVNGNTPIFVNPAFQYQ
>NtNAC081 mRNA_34705_cds
MGLRDIGATLPPGFRFFPSDEELICDYLYKKIANQEVLKGTLVEVDLHTCEPWQLPEVAKLNSSEWYFFSFRDRKYATGFRTNRATISGYWKATGKDRTVLDPRTGALIGMRKTLVFYKNRAPNGIKTGWIMHEFRLENPHIPPKEDWVLCRVFHKGTKDDQNNTSNNLSPENMYEASVTSPEFVVSPLNNMDNHGSTMPKLLHYGDGYCPSTANFSSNSAHQNQKSSNFQLSQEINKVLANDMVHTKCGKEDEFGFLYDMNFEEYSSLQDGGVHNSCIGDMRFEDENSLVFI
>NtNAC082 mRNA_34924_cds
MNSFTHVPPGFRFHPTDEELVDYYLRKKIASKRIDLDVIKEIDLYKIEPWDLQELCKIGTEEQSDWYFFSHKDKKYPTGTRTNRATKAGFWKATGRDKAIYRKHILIGMRKTLVFYKGRAPNGQKSDWIMHEYRLETNENGTTQEEGWAVCRVFKKKLATTMRREGEHESLCWYNDDQVSNFMPDFDSPRRFPNPYSATAYHNPHLAYTNNMQQPPNDAFLQLPQLESPKVPQSYGSNLNQMVLPNSIYNTNNNYDHQAVDQVTDWRVLDKFVASQLSQEDGCSKMETSAVACSSSPASEQMNLQLQNDFKSQEMASELASSSQVDLWK
>NtNAC083 mRNA_36549_cds
MVGKISSDLPPGFRFHPTDEELIMYYLRYQATSRPCPVSIIPEVDLYKFDPWELPEKAEFGENEWYFFTPRDRKYPNGVRPNRAAVSGYWKATGTDKAIYSASKYVGVKKALVFYKGKPPKGVKTDWIMHEYRLNESRSQPNKQNGSMRLDDWVLCRIYKKKNLGKTMEMMKAEEEEESEAQIEITNNDIEVGATTSGPQTSKLPRNCSLSHLLELDYFGSIPQLLGDNSYHTSFDNDQSYTLMNNVNTNVVHQMEKSQLGEVSHQYNSQNNNYNIFFNQQPVFVNPAFQFQ
>NtNAC084 mRNA_36607_cds
MEERNEKEKMDEVMLPGFRFHPTDEELVGFYLRRKVQQKPISIELIKQLDIYKYDPWDLPKLATVGEKEWYFYCPRDRKYRNSARPNRVTGAGFWKATGTDRPIYSSEGSKCIGLKKSLVFYKGRAAKGIKTDWMMHEFRLPSITDSTAPKRFLDKHIPPNDSWAICRIFKKANSNTHRALSHSWVSPTVPENTTSDFLTSSHFTNYSNEISLINKTSSPIQFSGCSINDLQNSSSNMTSFSTLDLPLYKSLNSNYDPITSYTFSSCTETSEILPLPKCINMSNNNIDASSLLLNMSSSIFGDYSIPLPENIEGGGVHDQETTLKEANHVNNMDHMEEQWRNVRSIGLLPLNNFPLNMAADAWKTNLLWDSSPCPSSEIATSYSTNKCYT
>NtNAC085 mRNA_3665_cds
MAAVELQLPPGFRFHPTDEELVMHYLCRKCASQPIAVPIIAEIDLYKYDPWDLPGLALYGEKEWYFFSPRDRKYPNGSRPNRAAGNGYWKATGADKPIGHPKPVGIKKALVFYAGKAPKGEKTNWIMHEYRLAHVDRSARNKNNSLRLDDWVLCRIYNKKGTMEKNQLNSRKMNVGMSPPASEVDVKPEILPLPISTRPSQVYSDFIYFDSSDSLPKLHTDSSCSEQVLSSEFTCEREVQSEPKLSDWEKTALDLQFNYMDAIPDVGDNGLLGSQFQGCYEMSPLQDIFMYLQKPF
>NtNAC086 mRNA_3778_cds
MASSGGVPPGFRFHPTDEELLHYYLKKKLSFQKFDMEVIREVDLNKIEPWELQERCKIGSTPQNEWYFFSHKDRKYPTGSRTNRATNAGFWKATGRDKCIRNTLKKIGMRKTLVFYRGRAPHGQKTDWIMHEYRLEDSDENSSVSDCFISLSSQTRRRYSSDYGFGEFNSCPCNRVKKFTYYV
>NtNAC087 mRNA_38780_cds
MMAVLPGDNVISVLPVDKQMGIPPLNTLPVGYRFRPTDEELVNHYLRLKINGADSEVSVIREVDICKLEPWDLPDMSVVESNDNEWFFFCPKDRKYQNGQRLNRATERGYWKATGKDRNIATKKGAKIGMKKTLVYYIGRAPEGKRTHWVIHEYRATDKSLDGSHPGQGAFVLCRLFKKNDLKQDEHVESSNLDDAELSATVAKSPTEGDLSEAATPLAVIQALSDSDKSYAAKLPKGEMYGKQLPIESHSNSCIADDTEDQMLDITSIPPDMELEKALGNFCDPSMQPLDWKIFSPLHSQLQVELGSSYLQTPMNNGIGAYQKDVQFQYGTNAFDINEFLDSVIINSDEFSCEDSGQELASHRVVAQFCGVPCAPIKDSGSCSESEAEVTQRLVEPDF…
>NtNAC088 mRNA_39521_cds
MSLQELELPGFRFHPTAEELINFYLKRIIKDKKLDYNVIAFVNIYLHDPWELPGLARIGEREWYFFVPINRKHGPKGKPNRTTRNGFWKATGSDCQIRSTLDPKKVIGLKKTLVFYVGRAPKGCRTDWVMNEYRLPDGHPLPKDHDIVLCKVYRKATSFKVLEQRAIVEEHATKRHSTSTQSDDNLGPLVPQEDLESSASHNLISFRSLQEENHNTAIKLPQLSASNPFLEPPKFSTDSLSSPLWTEIQSTGQDLWSLFSLS
>NtNAC089 mRNA_39854_cds
MEGKGKQDSTANVTNVNKNCADIGVIPKQEVLVDDQLSGADEELIIHYLDKKMMDQPFPNYTVHEVDVFLYHPQKLSQMHHPSQAKKWYFLSPASNKYTEGGQSNGVSANNDGYWEPCGTDSLIHKDGKLIGYRKTLNYIAGKLDKDRKRTEWLMHEYRLEGSRDVPTSDDMQRVFCKLFKSNNKLMAAEEKEATKFAAPNDGVSGADPTIQGPENANDITNDKGPSNGHSRDLLPMPDTDQDTTMPTPTPQHVQGTTLTRTGRQKATNNVVRNKRPRRKRDSHPPPASHQGLMMPHLPNANSQPQRDQGIRLPPPLPQNDERKTLPISTGPYKANNGVVVTDNGPSNSLVVPCCPEHILDEPSFDWTVANSWLQDGTVLPSRPQHGQQTILPSLTGNN…
>NtNAC090 mRNA_3998_cds
MEDEVKEETLPPGFRFHPTDEELITYYLVNKISDSTNFTARAIGDVDLNKSEPWDLPGKAKIGENEWYFFSLRDRKYPTGVRTNRATNTGYWKTTGKDKEIFNSSTSELVGMKKTLVFYRGRAPRGEKTNWVMHEYRIHSKSSYRTHKQDEWVVCRVFQKSAGGKKYPCNNSRAVNMNPYTLEINPSTMSSQIIQADHIQGFQLAMGRGYMNHADAEIQEFNRVFRGGSSSSNMSFPVQSQMNYSNLGGGGGNYFTISGLNLNLGSDATTSQPTLRPMLPPQVMNQQDMMTTEAGYGSDMNNSGNTMNRFMAVENCADNLENYWSPY
>NtNAC091 mRNA_40980_cds
MDKFNFVKDGAIKLPPGFRFQPTEEEIVFQYLIRKTFSCPLPASIIPEINICKHDPWDLPGDIEQDRYFFSNKEAKYRNGNRSNRATSSGCWKPTGLDKQITCSKRKPILGMKKTLVFYKGKSSHASRTEWIMHEYRLVLPKNQPFNFHHFKKSSQSSMVQIGNWVLCHIFMKRRNGKCDQDILEADHQHVQTPKQTLYYDFMREDLSYRAISSCSSSLSNDDSSEVSSSPSGLVEHEEASNRAL
>NtNAC092 mRNA_41178_cds
MAVIAGDNSIAGLPVGKHLGVPPLNTLPVGYRFRPTDEELVNHYLRLKINGCHDKVAVIREVDICKFEPSDLPDLSVVESKDNDWFFFCPIDRKYQNGQRLNRATEQGYWKATGKDRNIVTKKGAKIGMKKTLVYYIGRAPEGKRTNWVIHEYRATDKSLDGSHTGQGAFVLCRLFKKNELKQDENVESSHLDEVQQLVSSPAVGKSPDDEISDAVAPSPIMESDSDKRNPPKISGGETHGTRLPIESRGDSCTVDDTEDQMLDITSVPSDPELEKLLEIFCDTSPQHLDWKICSPLHAQLQVEFGSSYLHAPVINEMSHDQKDVQFQNGTNAFDINEFFNSVLDSSDELSYEDSGLELRTVQFASNSINTITRSPVKDFGLCSESKAQVMQEPVGTDF…
>NtNAC093 mRNA_41368_cds
MGDNNVNLPPGFRFYPTDEELVVHFLHRKAALLPCHPDVIPDLDLYPYDPWDLDGKAMAEGNKWYFYSRRTQSRITGNGYWKSLGLDEPIFSSSSCDKVGIKKYYAFYIGEPPEGVKTNWVMQEFSLSDSSSSSGTSRSSSRRRSRSKIDYSKWVICRVHERNCDNDDDDGTELSCLDEVFLSLDDLDEISLPH
>NtNAC094 mRNA_42864_cds
MMEEKRNESEGKIDEMMLPGFRFHPTDEELVGFYLRRKIQHKTLSIELIKQLDIYKFDPWDLPKLATIGEREWYFFCPRDRKYRNSTRPNRVTGAGFWKATGTDRPIYSSEGSKCIGLKKSLVFYKGRAAKGTKTDWMMHEFRLPSITDSSTPKRFLDKNIPPNDSWAICRIFKKANSNTHRALSHSWVSPQISSNTTPYFQTSNHFTPNEMSFIAKSASSAIQFSNDLQNSSMASFSPIDLPPYRTINPITTSHRHPQQISISNHDSTTSYTLSNSCTNLNIDASSLLLNMSSSILGDYNNFSITLPENIEENQIQEAGNLVKELPNVNVDHMQEQWGNVRSVIGFPVNADIDAWKSNLLWDSSPCPSEMSTSYSTN
>NtNAC095 mRNA_43877_cds
MAIVPFTSIIMSQSQQDDTIDNINNTIKDDDDDHEHDMVMPGFRFHPTEEELVEFYLRRKVEGKRFNVELITFLDLYRYDPWELPALASIGEKEWYFYVPRDRKYRNGDRPNRVTTSGYWKATGADRMIRSENSRSIGLKKTLVFYSGKAPKGIRTSWIMNEYRLPQHETERLQKAEISLCRVHKRSGVEDHPSLPRSLPTTRASSSSSSRGTTNSIKKQHHQQVVQNSLISPYVAGQTSQQQIDEKLSTETSASSTSTDHHHHHHVATSLGLNSLSNSYNSIALDPMARDTVTSALLTTSSSLSPFASLVSQSSTGAVVDDLHKLINLDQQVVFHNQNFHNNPINHIPAVASQQFLQPQVLPQHAQPQSLLFQGSLQSSSSSFSDRLWEWSSIQTDAN…
>NtNAC096 mRNA_44444_cds
MELEVNKEESSLPPGFRFHPTDEELITYYLVNKISDASFTGRAIADVDLNKSEPWDLPGKAKMGGKEWYFFSLRDRKYPTGVRTNRATNTGYWKTTGKDKEIFSSKTSELVGMKKTLVFYKGRAPRGEKSXYKMYACIMV
>NtNAC097 mRNA_4548_cds
MTWCSQSNSETALPIIISAPPSDENNVMITSKVDHEIRIITCPSCGHSIELEHQRGIHDLPGLPAGVKFDPSDHEILEHLEAKVISDTLKLHPLIDEFILTIDGENGICYTHPEKLPGVNKDGQVRHFFHRPSKAYTTGTRKRRKVHTEIDGGETRWHKTGKTRPVYIGGVLKGYKKILVLYTNYGRQRKPEKTNWVMHQYHLGENEEEKDGELVVSKVFYQTQPRQCGSLSIRKTVDNNKSRSLSRQDSPILKATNFVDYYNPPFASYDIGSQNRDIPPQLIQNLVVHGDSSSFVIPSNASKEK
>NtNAC098 mRNA_47257_cds
MGVQEKDPLLQLSLPPGFRFYPTDEELLVQYLCKKVAGHDFSMQIIGDIDLYKFDPWVLPNFLLICTGKALFGEKEWYFFSPRDRKYPNGSRPNRVAGTGYWKATGTDKVITSQGRKVGIKKALVFYVGKAPKGTKTNWIMHEYRLFEPSRKNGSTKLDEWVLCRIYKKNSSGQKPHMSGLNSKEYSHGSSTSSSSQFDDMLDSLPEMDHKFSNLPRLNSLKNFQQGEKFNLERLDSANFDWAILAGLKPMPELGPANQAPGVQPQPQGHVNNHIHNHNNNNNYMNFLNDGYVQPTNIRGNAKVERVNLDEEVESGIRNQGIDKSGFFQQNINGFSQTYTNTVDQFGIQCPNQTLNLGFRQ
>NtNAC099 mRNA_48358_cds
METVCGFEGHEEEMELPPGFRFHPTDEELITYYLAPKVLDCNFSAKAIGEVDLNKVEPWDLPWKAKMGEKEWYFFCIRDKKYPTGQRTNRATEAGYWKATGKDREIFRSKTLVGMKKTLVFYKGRAPRGDKTNWVMHEYRLDGKYSVHNLPKSAQNECVICRIFKKSSGGKKIAISSLIRNNNMTESPRSSNLPPLMEMSPYNNQITTTTRSSGETSNSHVTCFSDSVEDQKPQIHHPLACSPASVDFPKYPSNIPNQVMQPYVENFQYADSGLMQDNSILRFLLENNNYGSESKQNNHMRGYEDHNDFNISSAGPVDLDCLWNY
>NtNAC100 mRNA_50520_cds
MAPVGLPPGFRFHPTDEELVNYYLKRKIHGQEIELDIIPEVDLYKCEPWELAEKSFLPSRDPEWYFFGPRDRKYPNGFRTNRATRAGYWKSTGKDRRVSSQNRAIGMKKTLVYYRGRAPQGIRTDWVMHEYRLDDKECDEISSIQVDSYALCRVFKKNGVCSEIEELGQPSTVPSFEYPLTQSINVHEYETTSPDVPLASSSCMEEEEEEKDDSWMQFITEDAWCSSNSPFQGEEISPLAFTN
>NtNAC101 mRNA_50956_cds
MEKISGFCGDEEEMELPPGFRFHPTDEELITHYLSPKVLDSSFCARAIGEVDLNKIEPWDLPWKAKMGEKEWYFFCVRDRKYPTGLRTNRATEAGYWKATGKDKEIFKLKTLVGMKKTLVFYQGRAPRGEKSNWVMHEYRLEGKYSVHNLPQTAKNEWVICRIFKKSAGGKKIHISGLIKNNNINDNSMSSNLPPLIDISSYDSQITTTTTWKGETSNYSHVTCFSNSIEDQKSQTSLADDLSTNNNPYVENFQYGDFGLMQDHSILRLLFENKESEAKQNYDTRAYEDLDCLWNY
>NtNAC102 mRNA_5136_cds
MELELLTFLAHFYLSLLLFLFFILFFVEVGLARIGEREWYFFVPINRKHGPKGKPNRTTRNGFWKATGSDCQIRSTLDPRKVIGLKKTLVFYGGRAPKGCRTDWVMNEYRLPDGHPLPKDHDIVLCKVYRKATSFKVLEQRAIVEEHAAKRPPTSHDNLGPLVPQEDLESSASHNFRSFQEENHNTTIKLPQLSSPLWTELQSTGQDLWSLFSLS
>NtNAC103 mRNA_5138_cds
MDKRFTAIAVAEVDLNKSEPWDLPAKAKMGEKEWYFFWQRDRKYPTGMRTNRATESGYWKATGKDKEIYKSKGCLVGMKKTLVFYKGRAPKGEKTNWVMHEYRLQGNLSYNCLHKAAMDEWVICRVFHKKIGVGRGPLFVEDLLDSPSSLPCLIEIPKDELNIRAATTTSTFDEIHSLAYFSTGNYAYKQQQLLREDEKSYGLFVPTHYIFTGIDDYQHNNQLASSSNSSYSSFNHDQSLPPNSKISEYSKNGTRQQLSLNNKSMISLSQDTGLSSVIPKQGFDSGNHFEDAEDQDLSVNRCSTIPADLDSIWNY
>NtNAC104 mRNA_52282_cds
MKKYPTNHSRTIVNPYSLEINQNAISSQMMMQPDHGFQFAMGRNYINHASNYMNNFPIQHQMNYNIGGSSSGGGGGGGDNFFTISGLNLNLGGGAAASSQPVLRPMPPPPPPPQVMNIQHEVTSSMLDNCAITSEAGYGAEMNSAHYCADLDNYWATY
>NtNAC105 mRNA_54153_cds
MEWYFFSPRDRKYPNGTRTNRATKAGYWKATGKDRKVNSQMRPIGMKKTLVYYRGRAPHGTRTGWVMHEYRLEERECEVANGMQDAYALCRVFKKSLNAPKSGDHYASDRSSSIDVYTEGSRFDDMDQSSDYGMPSAATSSSMAVHGSPLMNVAGPSHDDKWMQYLSDEAFTSINPSFPTSNGAFPYHPSKVDIALECARLQHRFALPPLEVQDFPQVGYVDSQSNDHLMYHQSTNQTDIVQEILSVAQASHDITNQDSWGGNYNYAPPSDDFSFLPHNNQIHDLDNSFNFMEQLKEDHNARSIAVTDFDDKTFLADYKTVPIENISGPHKEEQDLQGEASGMHNSLNEREANNFSLGFGNDSFLNDEDTDGFSNSPSFEVYEKIEVSQGLFVATRQAA…
>NtNAC106 mRNA_54603_cds
MELPPGFRFHPTDEELITHYLSNKVVDSNFFAIAIGEVDLNKFEPWDLPWKAKMGEKEWYFFCVRDKKYPTGLRTNRATAAGYWKATGKDREIFRGKSLVGMKKTLVFYKGRAPKGEKTNWVIHEYRLEGRLSLQNLPKTAKNEWVICRVFQKSCGGKKIHISGLVKLNSDENEMANSNCLPPLTDSSPYTSKIKPSASQSSHVHCFSNFFTAQKSQENLINCFNNSPNFSALSNPMNNIPINTFSCNQIVPVQSSFQSQVSFGMQNPTILKTLLENYTQNFKKEEIVSLSQETKLSTDMNNEISSIVSNLEMGRRLLEDQSLDCLWGC
>NtNAC107 mRNA_54767_cds
MNKSSSSHQLGSISSCDLIDAKLEEHQLCGSKQCPGCGQKLDGKPDWVGLPAGVKFDPTDQELIEHLEAKVVSKKESKSHPLIDEFIPTIEGEDGICYTHPEKLPGVTKDGLSRHFFHRPSKAYTTGTRKRRKIQTECDLQGGETRWHKTGKTRPVMVNGKQKGCKKILVLYTNFGKNRKPEKTNWVMHQYHLGQNEEEREGELVVSKIFYQTQPRQCNTTTWSNNERSINTGDHSGSGSCSSSKEINNINPNSHSHRDELSAVAVGVAMSSNYNTFNIQQLKADHFSFLPFRKNFDEAGIMDADASMASEAAAPAGTCEEPESQRQHPHHVTNEPSHQHHHHHQNQIATSAAFNISRPSPPLSAIIAPPPPLHHTSVILDHDSFHVPRNYNFQQQQQQ…
>NtNAC108 mRNA_5510_cds
MNSFTHVPPGFRFHPTDEELVDYYLRKKIASKRIDLDVIKEIDLYKIEPWDLQELCKIGTEEQSDWYFFSHKDKKYPTGTRTNRATKAGFWKATGRDKAIYRKHILIGMRKTLVFYKGRAPNGQKSDWIMHEYRLETNENGTTQEEGWAVCRVFKKKLATTMRREGEHESLCWYNDDQVSNFMPDFESPRRFPNPYSATAYHNPQFAYTNNMQQPPNDAFLQLPQLESPKVPQSYGSNMNQMVQSNSIYNTHNNNYDHQAVDQVTDWRVLDKFVASQLSQQDGCSKMETSAACCSSPASEQMNLQLQNDFKSQEMASELASSSQVDLWK
>NtNAC109 mRNA_5553_cds
MEEINNKLPSGFRFHPTDEELITYYLRNKVSDFSFTAAAFADVDLNKCEPWDLPAKASMGEKEWYFFSLKDRKYPTGLRTNRATEAGYWKTTGKDKEIFHGGVLIGMKKTLVFYRGRAPKGEKTNWIMHEYRLETELGFKPSKEEWVVCRVFQKSPTVKKPNPTSSQSQESPNCDTNYTIANEIIGDFELSNLSSIATPSSGISNISLQNYNNENMNMNLASAATRSEAASNNIVPLLPNWSSSLLSSNYLSSSVNSLLFSSLQSRVNYHTREAATNIGDYFVNDFTLD
>NtNAC110 mRNA_55712_cds
MVGKISSDLPPGFRFHPTDEELIMYYLRYQATSRPCPVSIIPEVDLYKFDPWELPEKAEFGENEWYFFTPRDRKYPNGVRPNRAAVSGKPPKGVKTDWIMHEYRLNESRSQPNKQSGSMRLDDWVLCRIYKKKNMGKSMEMMKAEEEESEAQIEITNNDIEVVGATTSGPQTNKLPRNCSLSHLLELDYFGSIPQLLGDNSYHTSFDIDQSYTMNSVNTNVVHQMEKSQLGEVSHQHNSQNNNYNIFFNQQPVFVNPAFQFQ
>NtNAC111 mRNA_55948_cds
MTCINDSVNEQSISINVTNESTTNTTKTRTCPSCGHLIKSEEKAGIHNLPGLPAGVKFDPSDQELLEHLEAKVRLDAHKLHPLIDEFIHSLEGENGICYTHPEKLPGVSQDGIIRHFFHRPSKAYTTGTRKRRKVDTDIEGNETRWHKTGKTRPVVVKGKVKGHKKILVLYTNYGKQRKPEKTNWVMHQYHLGDNEDEKEGELVVSKVFYQTQPRQCGNSLLRNNCPPPSIRANIGQASQFRDNTTFVQCFNNPTLISFDQYEHNNRPTPRLPNFNLPDASFIP
>NtNAC112 mRNA_56478_cds
MEDERVDLPPGFSFDPTDEELFMYYLKSKVAGLPFYPSINIPHLDFSSSHPSELNEKALWSKNQLYFFSQVKENRTTRKGYWKEVHMDEPILLPDYGEKIVGIKKYFVYYNIPEVQTNWIMEEFHLSISNSFKKPTKKRENEMEWVLCRVHESNNQSQGINCLYRNCDDEVELSALDEVFLSMDDEEEEEISFP
>NtNAC113 mRNA_56483_cds
MNSFSHVPPGFRFHPTDEELVDYYLRKKITSRRIDLDVIKDVDLYKIEPWDLQEVCRIGTEEQNEWYFFSHKDKKYPTGTRTNRATAAGFWKATGRDKAIYSKHDLIGMRKTLVFYKGRAPNGQKSDWIMHEYRLETDPNAAPQEEGWVVCRVFKKRIATIRKESEHESPIWYDHDQVSFMDSPKQRQHSQSSLTYHYPNYPCKKELDNLHYQIPPPPHHHQQQFLQLPLLESPKFPPPPPCSSMPVFAVNVNNHVHQYGNNNNNISTNTNQLVGDDQLMDWRVLDKFVASQLSQEEVSKENDYSNAANTLNVPTDDSNLNMVRNLNKQEAATENTSTASSSSQIDMWK
>NtNAC114 mRNA_57177_cds
MGDPNPTSFSLPPGTRFYPSDEQLICYYLSLKNSADHRNDFQFNLIREIDLYNFDPFNLPDSACFKYGRGGRKRHWFCFVARVLKGGRRRAGGGYWKKRGRVRDVMGEGAGTVVAGTRKSFVFYLGDCTKTAVKTDWLMYEYALIGNPMASFVLCRVFIKSRYRNNLSEHVFSSYGEETVAAVRHVGIQCDGTAASVTESKMHDGNTVDQENDVSKLQNGIVTNLNGQALTESVVKQQIGLESDRPPGLNGFSAQELTAILEGDFIELDDLLCPLPGIN
>NtNAC115 mRNA_57217_cds
MTWRNQSNGETALPIISAPPSDESNIMITSKVDHEIRIITCPSCGQSIELQNQRGIHDLPGLPAGVKFDPSDHEILEHLEAKVLSDTLKLHPLIDEFILTIDGENGICYTHPEKLPGVSKDGQVRHFFHRPSKAYTTGTRKRRKVHTEIDGGETRWHKTGKTRPVYIGGGLKGYKKILVLYTNYGRQRKPEKTNWVMHQYHLGENEEEKDGELVVSKVFYQTQPRQCGSLSIRKPVDNNKSRSLSRQDSPILKTTNFVDYYNPPFISYDIGSQNRDSSPQLIQNLVVHGDSSSFVIPSNASKEK
>NtNAC116 mRNA_57833_cds
MARPSWLVDSKRIATKIKSASGDPGAVNWKSNPTKACPKCQFIIDNNDVSNDWPGLPRGVKFDPTDQEIIWHLLGKVEVGSRSSHPFIDEFIPTVDEDDGICYTHPQNLPGVKQDGSVSHFFHRAIKAYNTGTRKRRKIHGDNFGDVRWHKTGRTKPVILDGIQRGCKKIMVLYISPVKGGKAEKTNWVMHQYHLGTGEDEREGEYVVSKVFYQQQQQVKQGDKIEQELPEDADYLVAKVDPHTPKSVTPEPPRGERISSSMDARQQIAASSISPTTQYHDVDYTEDDMGALPYQTENQDQIIENQIDEDGTKVDNETGDDPKWWDSESQYLLDSQQLVEGLSLCDDLLASQSPNRDEHDNDTDKNKEKKCKPSLADYAQLGPEDLKKDLEECQHLVLD…
>NtNAC117 mRNA_62582_cds
METVCGFEGYEEEMELPPGFRFHPTDEELITHYLAPKVLDCNFSAKAIGEVDLNKVEPWDLPWKAKMGEKEWYFFCIRDKKYPTGQRTNRATEAGYWKATGKDKEIFKSKTLVGMKKTLVFYKGRAPRGEKTNWVMHEYRLDGKYSVHNLPKSAQNECVICRVFKKTSGGKKIAISSLIRNNNMTESPRSSNLPPLMDMSPYNNQITTTTRSSGETSNSHVTCFSDSMEDQKPQTHQPLACSPPSVDFQKYPSNIPNQVMQPYIENFQYVDSGLMQDNSILRLLLENNNYGSESKHNIHLRGYEDHNDFNINSAGPVDLDCLWNY
>NtNAC118 mRNA_6276_cds
MQTKINTVVVNMDTNESCVPPGFRFHPTDEELVGYYLRKKIASQKIDLDVIRDIDLYRIEPWDLRDKCRIGYEEQNEWYFFSHKDKKYPTGTRTNRATMAGFWKATGRDKAVYDKLKLIGMRKTLVFYKGRAPNGQKTDWIMHEYRLESEDNGPPQEEGWVVCRAFKKKITGQTKTNMGEGWESNYFYEEATTAVSLVVDPLEYITRQPLPPNFMAQNLLCKQEMELAENNNLNFPYNSDQFVQLPQLQSPSLPLIKRPISSMSLVSENSNQEDDEQTINKRCSTINSSTSKNVTADWRALDKFVASQLSHDNHEQERTYETNHGLLSSFEEEAHNYSDLGMLLLLSDREEGPKLNEILSSSSDGCDIGVCIFDK
>NtNAC119 mRNA_63700_cds
MEKNGQFRPCDTELIMQLLKFLAGKCLPTEGLIYFADVYRKEPWQLIGDTKKTHYFLTQLKKKKPTDARFNRTTSNGTWTQQNKGKEILDEDESLIIGYKRSLSYKNKKDSSLNGRWLMMEYFLADSLLQQLKSNEAKEFVICAIKKNPRSEIRGNSIATVVEYKRFIDRVLQEPSQQSTMIFSKNNPMMLESTSSDAFSVEQLEPKDGMLVQTDSDGFFGMLNMENQECSYQEGDEVEVDWDSLLDFGGHGLVQSDLLY
>NtNAC120 mRNA_6445_cds
MEENLPPGFRFHPTDEELITYYLTNKISDFNFTAKAIADVDLNKCEPWDLPAKASMGEKEWYFFSLKDRKYPTGLRTNRATEAGYWKTTGKDKEIFRGGVLVGMKKTLVFYRGRAPKGEKTNWVMHEYRLETKFGFKPSKEEWVVCRVFHKSSTVKKPQPTSSSPQSEESPNCDMTYTFANELGDIESPSNFYGLATPSNGHICNNISLQNYTTESMMNMNLNMNLASAATREAAISNTLPLLPAAWSSSLLCSNLPSVDSLLLRALQFRGYNNQPREATTSTTNNYPFIQTQNISHIGIDYNNPNLAVEAPSSSMVSDPVQQQQPQEQSYKLGSNIW
>NtNAC121 mRNA_6606_cds
MMNSFSQVPPGFRFHPTDEELVDYYLRKKITSRRIDVDVIKDIDLYKIEPWDLQELCRMGTEEQSDWYFFSHKDKKYPTGTRTNRATAAGFWKATGRDKAIYSKHDLIGMRKTLVYYKGRAPNGQKSDFIMHEYRLETDPNGAPQDEGWVICRVFKKKIAAMRMDTSEHGSPIWYDDQLSFMPDNMDSPKPPYPHSTITTYNNHYPNYPNCKKELDNLHYQIPPHQQFLQLPLLETNSKLLAAAPSGISCSSMPIFGINVNQEHLHPTFGNNINRGCTNDQVEDQVTDWRVLDKFVASQLSQEDENNYSNARGDDSNLMVKVLDKQEMAPENTSTASSSSQIDLWK
>NtNAC122 mRNA_66877_cds
MEKNAKFRPSDSDLIMQLLKFVAGKCLPTEELIVFADVYSKEPWQLIGDMNSKKTHYFLTQLKKKKPTDARFNRTTGNGTWTQQNKGKQILDEDDSLIIGYKRSLTYKHKKDSSLNGRWLMMEYFLADYLLQELKSDEAKEFVICAIKKNPRSEIRGNGIASIVEYKRFIDRVLQEGVHLQTPSEQSTMILSKLESTSSDVFSMGQLESKDGMLVIINQTDSDEFFGMVNVENQEFYYQKGDEEEVDWESILDFGDHGSVQNDLLY
>NtNAC123 mRNA_68166_cds
MVNGKQKGCKKILVLYTNFGKNRKPEKTNWVMHQYHLGQHEEEKEGELVVSKIFYQTQPRQCNWSNTTTSTTVGGEASSDLNSRRDSGSGSCSSSKDINNNNIPSSHRDELSAAVCAAMSSYATMDIQQFKAEHFSFLPFRKSFDEAGIVVGEGGGSAAAAAAPVGTSDARDIHETHHVTHEQQLLQHHHQVATASFHISRPSPPISAIITPPPLHNTSIILGHDDAFHVPRSIILPNENFQQQQQHHKLEGRSASELEQLIMGCTSTDIKGDQSSITNPQDADWLKYSHFWPDPDNPDHHA
>NtNAC124 mRNA_70298_cds
MNKSSSSHQLGSISSCDLIDAKLEEHQLCGSKQCPGCGQKLEGKPDWVGLPAGVKFDPTDQELIEHLEAKVVSKKESKSHPLIDEFIPTIEGEDGICYTHPERLPGVTRDGLSRHFFHRPSKAYTTGTRKRRKIQTECDLQGGETRWHKTGKTRPVMVNGKQKGCKKILVLYTNFGKNRKPEKTNWVMHQYHLGQNEEEREGELVVSKIFYQTQPRQCNTTSWSNNERSINTGDHSGSGSCSSSKEINTVNPISHSHRDELSAAVGAAMSSNYNTVNIQRLKADHFSFLPFRRNFDEAGIMDAETSMARRDDQAVGTCEEPESQRQHPHHVTHESSHQHQHQNQIATTTAFNISRPSPPISAIIAPPPPLHHTSVILDHDSFHVPTNYNFQQQQQHHKL…
>NtNAC125 mRNA_70311_cds
MMEERNETDGKIDEMMLPGFRFHPTDEELVGFYLRRKIQHKTLSIELIKQLDIYKFDPWDLPKLATIGEREWYFFCPRDRKYRNSTRPNRVTGAGFWKATGTDRPIYSSEGSKCIGLKKSLVFYKGRAAKGTKTDWMMHEFRLPSITDSTTPKRFLDKNMLPNDSWAICRIFKKANSNTHRAFSHSWVSPQISSNTTPHFQTSNHFTPNEMSFIAKSTSSAIQFSNDLQNSSMASFSPIDLSPYRIINPMITSHRPPQQISISNHDSTTSYTLSNSYTNYLNIDASSLLLNMSSSILGDYNNFSITLPENIEENQIQEAGNLVKELPNVNVDHMQEQWGNVRSVIGFPVNADIDAWNKSKLLWDSSPCPSEMSTSYSTN
>NtNAC126 mRNA_70561_cds
MESTTDSSTGNPPLQPPPPQPQLPPGFRFHPTDEELVVHYLKKKAASAPLPVDIIAEVDLYKFDPWELPAKATFGEQEWYFFSPRDRKYPNGARPNRAATSGYWKATGTDKPVLTAGGNQKVGVKKALVFYGGKPPKGVKTNWIMHEYRITENKTNNKPPGCDIANRKGSLRLDDWVLCRIYKKNNTQRPIDHHERDDMNDMMGSSIPTCIATSISPFEQNMYEEIINNNTSNMINNNVGSISSSVLPPKQPLPAGLYWNEDHNTSSPSAKRFLAENSLDDELNMNITRPDEQNSFLSQLPQNQVLGSLSDGVVFRQPYNQVTGMNWYS
>NtNAC127 mRNA_70860_cds
MRKTLVFYKNRAPNGIKTGWIMHEFRLENPHIPPKEDWVLCRVFHKTKSENNNNCTNNLSPQNMYEAAVTSPELYNHSLNYDINNQNPPYQSQNSNTIHHHLFDLLVKNHLQLSHQEMNEVSKDETTVNLSKCSQEDDQYGLMFDMDFEVPCLQDEGVLHSSLEDMKFDDENSMVFI
>NtNAC128 mRNA_71355_cds
MRKTLVFYKGRAPNGRKSDWIMHEYRLQSSEHAPPQEEGWVVCRAFKKPTPNKQPCLDLAWQNAYYIRGANTTYRPSSSLSEIPSPMHQPLNNAFNQTTNFHQFTFNPSHDHQNMIINSSQNYFENQLAELPQLDSPTISTSLCTIDKSLGEQNYTANNEDDCEEVKHSNGINNSQFYDDWKNFDTLIEPLSHSFTNPPLLNRDDSQNHISHLLDCLPDL
>NtNAC129 mRNA_72043_cds
MDNKSDVEKLDEVMLPGFRFHPTDEELVGFYLKRKIQQRSLPIELIKQVDIYKFDPWDLPKLASTGEKEWYFYCPRDRKYRNSARPNRVTGAGFWKATGTDRPIYSSDSTKCIGLKKSLVFYRGRAARGIKTDWMMHEFRLPTSNIESAQPKKFLDRNFPPNDSWAICRIFKKTNSMANRALSYSWVNPLSEVASPEVFNQSTTVHFSPENLSSLTETGSLLHLSSTNDLASNVPSYKTLNTMVSRPSFLSSPSTEVPCNFMFSSPEVSMFFNTHPSLITDDIKTSETIDFEGSNQQMNSFSISSPQEIQRSIGIEDDETGLRSNQDSTNDNTTQWENIRSIGFPFSLTTSLADEWKPSLSWDSPSCPSEISTTYDSTNKCYS
>NtNAC130 mRNA_72197_cds
MGMEKLHFVKIGALRLPPGFRFHPTDEELVFQYLKRKVFSFPLPASIIPDMDVHKSDPWDLPGDLEQERYFFSTREEKHPKGNRSNRATNSGYWKATGLDKQIVSSRGKQQQLVGMKKTLVFYKGKPLHGCRTDWIMHEYRLANLEPKKIPTQENWVLCRIFLKRGGSKNEDENMTHMLNTTSCRAGANSKLVFYDFMRRDLHRVPCSSSVSGSSGITELSTNESDEHEDSSSCNSFTTLIRRKYMTLD
>NtNAC131 mRNA_73606_cds
MDQEEVKEETLPPGFRFHPTDEELITYYRVNKISDSTNFTARAIGDVDLNKTEPWDLPAKAKMGEKEWYFFSLRDRKYPTGVRTNRATNTGYWKTTGKDKEIFNSSTSELVGMKKTLVFYRGRAPRGEKTNWVMHEYRIHSKSSYRIHKQDEWVVCRIFQKSAGGKKYHCNNSRAVNRNPYTLEINNPSTMSSQMMQVDHGFQLAMRRSGSRNSRIQQGFSWRFVV
>NtNAC132 mRNA_74613_cds
MKMLELIDSDSFACFGSSKNAFPPGFRFHPTDEELVLYYLKKKICRKRILLDAIAETDVYKWDPEDLPDLSKLKTGDRQWFFFSPRDRKYPNGARSNRATKHGYWKATGKDRIITCNSRAVGVKKTLVYYKGRAPVGERTDWVMHEYTMDEEELKRCQNVHDYYALYKVFKKSGPGPKNNEQYGAPFREEDWVDDECPSAKASVRPVDDECPSAKASVRQDTSAKHVNEAPSVDGGLEELLNNTADEAVLVEPLCADYDYALEQLVYEEDTESTLLDHSSREVNFPNHSAVIAPGCQHYHVKESFDLTQSGTSQLQLHEAPEVTSAPVSWEQQRHVVEEDFLEDYLEMNDLLGPEPSIQNFDNPELGVKNFDEAGPSGQNFDKPAGNFEDLQFDYLDGL…
>NtNAC133 mRNA_75504_cds
MKLLVDSSTPSSSSACKEIKVFGESNVFPPGFRFHPTDEELVVYYLKRKICRRRILLDAIAETDVYKWDPEDLPDLSKLKTGDRQWFFFSPRDRKYPNGARSNRATKHGYWKATGKDRIITCNSRAVGVK
>NtNAC134 mRNA_79124_cds
MEQEGALVVVPAAVPVTTATPKRAVAPPPTSLAPGFRFHPTDEELVRYYLRRKACAKPFRFQAVSEIDVYKSEPWELAEYSSLKTRDLEWYFFSPVDRKYGNGSRLNRATGKGYWKATGKDRPVRHKSQTIGMKKTLVFHSGRAPDGKRTNWVMHEYRLTDEELERAGVVQDAFVLCRIFQKSGLGPPNGDRYAPFIEEEWDDDTALLVPGGETEDDVANGDEARVEGNDLDQDARHKAPPRQSENLLEPQPIPFICKRERSPEDPEPLSLAQSKRSKRE
>NtNAC135 mRNA_79402_cds
MEGKGKQDSTANVTNVNKNCPDVGVIPKQEVLVDDQLSGADEGLIIHYLDKKMMDQPFPNYTIHEVDVFLYHPHQLSQMHHPSQAKKWYFVSPASNKYTEGGQSNRVSVNDDGYWEPCGTDSLIHKDGKLIGYRKTLNYIEGKHDKDMKRTEWLMHEYRLEGSRDMQRVFCKLFKSNNKLMEAEEKEATKFAAPNDGVSSADPTIQGPEKANDITNDKGPSNGHGRDLLPMPDTDQGTTIPTPMPQHVQGTTLTRTGRQKATNNVVRNKRPRRKRDSHPPPASHQGLMMPHLPNANSQPQRDQGIRLPPPLPQNDERKTFPISTGPYKANNGVVLTDNGPSNSLVVPFCPEYILDEPSFDWTVANSWLQDGTMPPSRPQHGQHTILPLTGNNANADEVS…
>NtNAC136 mRNA_80414_cds
MESTDSSSGSHQQPQLPPGFRFHPTDEELVVHYLKKKAASIPLPVAIIAEVDLYKFDPWELPAKATFGEQEWYFFSPRDRKYPNGARPNRAATSGYWKATGTDKPVLTAGGTQKVGVKKALVFYGGKPPKGVKTNWIMHEYRLADNKANNKPPGCDVANKKSLRLDNWVLCRIYKKNNTQRPIDHERDDLNDIMGSSIPATCIPNNSMSIFGQPKANSNYTTLLETHDQNIYDQGMQFSSKSSSQLPVNVLSTSPSLLPSKRSLNGLYWNEEAAANDNSQSTKRFLTENINNMDDGLSMNVRSDHEQNGSIASLLSQLPQTPSLQQQQQQQILQGSLSDGVFRQPYSGMNWYS
>NtNAC137 mRNA_83887_cds
MFLTKEMICINDSANEQSIPTNVNNESPKNTTKTRTCPSCGHLIKSEEKAGIHNLPGLPAGVKFDPSDQELLEHLEAKVRLDAQKLHPLIDEFIHTLEGENGICYTHPEKLPGVSQDGLIRHFFHRPSKAYTTGTRKRRKVHTDIEGNETRWHKTGKTRPVVVKGKVKGHKKILVLYTNYGKQRKPEKTNWVMHQYHLGDNEDEKEGELVVSKVFYQTQPRQCGNSLLRNNCPPPAVRANIGQASQFRDNTTFVQCFNNPTLISFDQYEHNNRSTPRLPNFNLPDTTFIP
>NtNAC138 mRNA_85241_cds
MGESAMEFALPGFRFHPTEEELLQFYLKNKVLGLKLRCDVIGLLNIYRHDPWDLPGLATIGEREWYFFVPRDRKHGSGGRPNRTTQKGFWKATGSDRKIFSSSHPKNIIGLKKTLVFYNGRAPRGSKTDWVMNEFRLPHTVSSSQDIVLCKIYRKATSLKVLEQRAAIEEEMKTTNQPMDTMSFCSEHNELIMAASITDQSPKFLMSVTKDEVEEDIFSISENNPYEISLEIKGKSNCLSPNFLNGKGNLADLQVPKLSMDFSQDPVWMQLRSPWLDNFSLTPSAFVHNF
>NtNAC139 mRNA_8529_cds
MCYRFRRPSWLVDSKRIATKIKSASGDPGAVNWKSNPTKACPNCQFIIDNNDVSNDWPGLPRGVKFDPTDQEIIWHLLGKVGVGNWNSHPFIDEFIPTVDEDDGICYTHPQNLPGVKQDGSVSHFFHRAVKAYNTGTRKRRKIHGDNFGDVRWHKTGRTKPVILDGIQRGCKKIMVLYVSPIKGGKAEKTNWVMHQYHLGTGEDEREGEYVVSKVFYQQQQQVKQGEKIEEELPEDSECLVAKVDPHTPKSVTPEPPCGERLSSSMDARQQIAASGINPITQFHDVDYIEDDMRALPEQTENQDQIIENQIDETGTKVDNETGDDPKWWDSESQYLLDSQQLVEGLSLCDDLLASQSPNRDGNENDKENSKPSLADYAQLGPEDLKKDLEECQHLVLDP…
>NtNAC140 mRNA_86949_cds
MEEQKDGAKRGGGTVRSLNLPIGFRFRPTDEELLAHYLSRKIFSMPLPALIIPEILDIFDSFPSDLPAGDLREKRYFFSKANGDINSKGCSRLISGKDCSGYWKAVGQGQLIVVPISGSAISDQQQQRLLLGMKKALRFYQATRSGYLTTRWIMHQYSLVTISPSDQNVNMMQVGDWSIFRIYQKKLLISKNVRTKSNGFAEQCKIKTNTRKRLFNEVLKDKEVLI
>NtNAC141 mRNA_88437_cds
MNLSVNGQSQVPPGFRFHPTEEELLHYYLRKKITNVRIDLDVIREVDLNKLEPWDIQEKCKIGSTPQNDWYFFSHKDKKYPTGTRTNRATAAGFWKATGRDKVIYGNCKRIGMRKTLVFYKGRAPHGLKLDWIMHEYRLDDNTTPNEAVNFCASESAAQEEGWVVCRVFKKKNYNKALEIPQSSSVVSNTDGVLDQILTYMGRSCKQQHNQTQHISNILQFNNNENIEFDTNMLQISSTGIGEGSFLHLPELEIRHPTTNMEQIIHQDCSFDEIMSSTETNQHYSCMSNYHEDRDKKADWVAQLNGHLQTSSNNLYLTQCYESHELAQNDDDVDVEFLTYAQSSPLNNLLV
>NtNAC142 mRNA_88928_cds
MASSGGGGGGGGGGVPPGFRFHPTDEELLHYYLKKKLSFHKFDMEVIREVDLNKMEPWELQERCKIGSTPQNEWYFFSHKDRKYPTGSRTNRATNAGFWKATGRDKCIRNTFKKIGMRKTLVFYRGRAPHGQKTDWIMHEYRLEDSDENSSEDGWVICRVFKKKNLFKVIANEGTTDTGSDHLLNSSTSIHQPRTTLITHKDSPYLLQHQQHSHDHSLNYSHIPTAVATTFPQHEYNSHNNNNIQLAQNFMSLGYNHHPHDFSSGESGLEVANVASSSMNQINNHLPLRGEMDFWSYGK
>NtNAC143 mRNA_89147_cds
MMDTNESSSCVPPGFRFHPTDEELVGYYLRKKIAAQKIDLDVIRDIDLYRIEPWDLQDKCGIGYEEQKEWYFFSHKDKKYPTGTRTNRATMAGFWKATGRDKAVYDKSKLIGMRKTLVFYRGRAPNGQKSDWIMHEYR
>NtNAC144 mRNA_91311_cds
MGLRDIGASLPPGFRFFPSDEELICDYLYKKIANQEVIKGTLVEVDLHICEPWQLPEVAKLNSSEWYFFSFRDRKYATGFRTNRATISGYWKATGKDRTVLDPRTGGLIGMRKTLVFYKNRAPNGIKTGWIMHEFRLENPHIPPKEDWVLCRVFHKGTKDDMNNNSNNILSPENMYEASVTSPEFVVSPLNNMDNHGSTMPKLLHYGDDDGYYTSTANFSSNSAHQNQNSSNLQLSQEINKVLANEMVHSKCGKEDEFGFLYDMNFEEYSSLQDGGVHNSCIGDMRFEDENSLVFI
>NtNAC145 mRNA_92346_cds
MAPVGLPPGFRFHPTDEELVNYYLKRKIHGQEIELDIIPEVDLYKCEPWELAEKSFLPSRDPEWYFFGPRDRKYPNGFRTNRATRAGYWKSTGKDRRVSSQNRAIGMKKTLVYYRGRAPQGIRTDWVMHEYRLDDKECDEISSIQDSYALCRVFKKNGVCSEIEELGQTSSTVPSFEYPLTQSMNVHEYETPSPDVPLASSSCMEEEEEKDDSWMQFITEDAWCSSNSPFQGEEISPLAFTN
>NtNAC146 mRNA_93837_cds
MEVENLSCVVTISSYKEEEADEEDVMLPGFRFHPTDEELVGFYLRRKVEKRPVTIELIKQIDIYKYDPWDLPKSSNMGDKEWYFFCKRGRKYRNSIRPNRVTSSGFWKATGIDRPIYSSVGQGRRHECIGLKKSLVYYRGSAGKGTKTDWMMHEFRLPAENDKSTKHIEAKSIAQEAEVWTLCRIFKRNGSYRKCLPEWRSVAAAKRHPTDTSSKTCSADSSDYIISFGAPVMRPHNNITEIKPFSGHVHDISNNSQLLMGQLSSVRQAPSVSHSSYGHTLAPDMNELLLKHGDWDELTSFLDLAVDPLF
>NtNAC147 mRNA_93856_cds
MEDGDVSGSTDENKARKIVQRSENINGNDKNVGISVATASTMFPGFRFCPTDEELISYYLKKKLEGSDKCVEVISEVEIWKHEPWDLPDKSAVQSDNEWFFFSPRGRKYPNGSQSKRATESGYWKATGKERNVKSGSNMIGTKRTLVFHTGRAPKGQRTQWIMHEYCMTGNSYYQDSVVVCRLRKNNEFHLNDTQGNRRNHLAVDCSTALSGAAQLDSWDLINGGECCSKEGSSSFSSHSVEKVESGSESDKLTKVLPQHNSSSHWKDCDEEDCFADIMKDDIVKLDDSSYKARQNLLPIVTRKLESSTKSTPQEFQDLMSHRLPFQGTANRRLRLQTEIVPRRVEAYEANKKNSRAADTTRRLMINIIPVRRIKQWSIPLLLVSLVLAVIFLCMFGVP…
>NtNAC148 mRNA_96726_cds
MENFSGVIKEDDQQQMELPPGFRFHPTDEELITHYLSKKVVDTDFSAIAIGDVDMNKVEPWELPWKAKIGEKEWYFFCVRDKKYPTGLRTNRATAAGYWKATGKDKEIFRGKSLVGMKKTLVFYKGRAPKGEKTNWVTHEYRLEGRLSLHNLPKTAKNDWVICRVFQKTTGGKKIHISGLMQSNSTGNEMGNSLLPPLTASSPSHVHCFSNFLTAQKSEENMINYFDTSPNFSALSNPMDIFPRNSLPNTFSWNQTVPFPQPGSFPVQDPVSLRNLLENYGQNMQQSLKKEKEMVSISQETGLSTDMNTEITSSVVQQDLDCLWSY
>NtNAC149 mRNA_96803_cds
MMMENFSGVVKEDDQQQQMELPPGFRFHPTDEELITHYLSKKVVDIDFTAIAIGEVDMNKVEPWELPWKAKIGEKEWYFFCVRDKKYPTGLRTNRATAAGYWKATGKDKEIFTGKSLVGMKKTLVFYKGRAPKGEKTNWVTHEYRLEGRLSLHNLPKTAKNDWVICRVFQKTTGGKKIHISGLMQSNSTGNEMGNSLLPPLTDSSPSHVHCFSNFLTAQKSEENMINYFDTSANFAPLSNPIDIFPRNSLPNTISWNQTVPFPQPGSFPVQDPVSLRNLLENYGQNMQQSFKKEKDMVSVSQETGLSTDMNTEITSSVVQQDLDCLWTY
>NtNAC150 mRNA_97992_cds
MENYQHFDCSDGNLPPGFRFHPTDEELITYYLLKKVLDGNFTARAIAEVDLNKCEPWELPGKAKMGEKEWYFFSLRDRKYPTGLRTNRATEAGYWKATGKDREIYSSKTCALVGMKKTLVFYRGRAPKGEKSNWVMHEYRLDGKFAYHYISRSSKDEWVISRVFQKNGSSVGANSNGGKKRLSSSINMYQEVSSPSSVSQLPPLLDSSPYSTTATSAVINADRESFRKEHVPCFSTTATHSFDPSSVFSISSNSLHALPPPSFSAILDSSTNFAHYTRNSTFPSLRSLHENLQLPLFSSGAPAMHSGFPAPMDNWPVPETQKVEQSELDCMWSY
>NtNAC151 mRNA_98375_cds
MAIVPFTSIIMSQSQQHEQQDDTINNINNTIKDDDDHEHDMVMPGFRFHPTEEELVEFYLRRKVEGKRFNVELITFLYLYRYDPWELPALAAIGEKEWYFYVPRDRKYRNGDRPNRVTTSGYWKATGADRMIRSENSQSIGLKKTLVFYSGKAPKGIRTSWIMNEYRLPQHETERLQKAEISLCRVHKRSGVEDHPSLPRSLPTTRASSSSSSRGTTNSIKKQHHQQVVQNSLISPYVVGQSSQQQIDEKLSTETSASSTSTDHHHHHHVATSLGLNSLSNSYNSIALDPMAGGAVTSTSSLSPFASLVSPSSTGAVVEDLHKLINLDQQVAFHNQQHFHNNPINHIPAVASQQFLQPQVLPQHAQPQSLLFQGSLQSSSSFSDRLWEWSSIQTDANCK…
>NtNAC152 mRNA_9881_cds
MEDGNVSDENKATKIVERSKNINGNDKNVEISVATASTMFPGFRFCPTDEELISYYLKKKVEGSDKCVEVISEVEIWKHEPWDLPDKSIVQSDNEWFFFSPRGRKYPNGSQSKRATESGYWKATGKERNVKSGSNMIGTKRTLVFHMGRAPKGQRTQWIMHEYCMTGNTYYQDSVVVCRLRKNNEFHLNDTHGNRRNHLANDCATALSGAGQLDSLDLINGGDCCSKEGSSSFSSHSVEKIESGSESDKLTKELPQHHSSSHWKDCDEEDCFADIMKDDIVKLDDSSYKERHNLLPIVTRKLESSTKSSTQEFQDLMSHRLPFQGTANRRLRLQTEIVPRRVERSEVYEANKKNSRAVGTTRCLMINIIPIRRMKQWSIPLLLVFFALLVIFLCLFGVP…
>NtNAC153 mRNA_98928_cds
MTAAELQLPPGFRFHPTDEELVTHYLCRKCASQPIAVPIIAEIDLYKYDPWDLPHLALYGEKEWYFFSPRDRKYPNGSRPNRAAGTGYWKATGADKPIGHPKPMGIKKALVFYAGKAPKGEKTNWIMHEYRLADVDRSARKNNNSLRLDDWVLCRIYNKKGSIEKNQLSNRKMNTSYMDMVESPEDRKPEILLPPPPPQQQQQVHNDFFYLDPSDSVPKIHSDSSCSEHVLSPEFTCEREVQSEPKLTDWEKATLDLPFNYMDATTGATTVDNSLLGSQFQSSYQMSPLQDMFMHLHKPF
>NtNAC154 mRNA_9936_cds
MVEISPGFRFYPTEEELISFYLLNKLEGKRPELDRVIPVVTIYNLDPWHLPNLPGELCMGDTEQWFFFVPRQEREARGGRPCRTTTSGYWKATGSPTYVYSSESKVIGVKKSMVFYKGKAPTGRKTKWKMNEYRAIEQETSTSSSFSIPKLRHEMSLCRVYVISGSFRAFDRRPVATVTRDTAAVKIQELAGDRDNISSAISVKNESKSYNIVESDFENLNGWEQINWM
