# Supplementary material for: NAC Family Transcription Factors in Tobacco and Their Potential Role in Regulating Leaf Senescence
Source: Front Plant Sci. 2018 Dec 21;9:1900. doi: 10.3389/fpls.2018.01900 (PMC6308388; doi:10.3389/fpls.2018.01900)
Supplement: TABLE S6 — Expression Patterns of 154 NtNACs during tobacco leaf senescence. [file Table_6.xlsx]

## Sheet: Sheet2
Supplementary Table S6 Expression Patterns of 154 NtNACs during tobacco leaf senescence.
NIPGR ID	15DAT RPKM	25DAT RPKM	35DAT RPKM	45DAT RPKM	55DAT RPKM	65DAT RPKM	75DAT RPKM		Ratio(25DAT/15DAT)	Ratio(35DAT/15DAT)	Ratio(45DAT/15DAT)	Ratio(55DAT/15DAT)	Ratio(65DAT/15DAT)	Ratio(75DAT/15DAT)
NtNAC001	0.0433486	0.0296521	0.0314341	0	0	0.0111705	0.0266487		0.684039	0.725147	0	0	0.257689	0.614753
NtNAC002	0	0	0	0	0	0	0		#DIV/0!	#DIV/0!	#DIV/0!	#DIV/0!	#DIV/0!	#DIV/0!
NtNAC003	0.968819	0.452706	0.704355	0.767691	1.15167	1.2331	1.55564		0.467276	0.727024	0.792399	1.18873	1.27278	1.60571
NtNAC004	52.0511	27.5415	36.2392	20.777	35.717	49.9029	51.0991		0.529125	0.696223	0.399165	0.686191	0.95873	0.98171
NtNAC005	13.8458	13.0459	15.093	13.0758	18.4641	26.1822	28.2986		0.942223	1.09007	0.944382	1.33354	1.89098	2.04383
NtNAC006	1.56503	1.53218	1.32515	1.13051	1.78041	1.33722	0.915651		0.979012	0.846724	0.722357	1.13762	0.854436	0.585071
NtNAC007	23.4577	19.8212	21.6332	19.8871	28.505	17.4178	6.05865		0.844974	0.922222	0.847784	1.21516	0.742517	0.258279
NtNAC008	1.04047	0.975026	1.3274	0.765348	1.67955	2.1319	4.08651		0.937104	1.27578	0.735581	1.61423	2.04898	3.92757
NtNAC009	2.30469	2.54177	2.50931	1.10363	2.09529	2.52346	2.374		1.10287	1.08878	0.478862	0.909139	1.09492	1.03007
NtNAC010	2.19953	1.95119	1.92532	1.55018	1.85211	2.35885	2.18886		0.887094	0.875334	0.704779	0.842048	1.07244	0.995152
NtNAC011	26.7748	21.3601	40.3953	31.8338	30.7407	43.5491	51.7293		0.797768	1.5087	1.18895	1.14812	1.6265	1.93201
NtNAC012	12.6551	8.74268	10.2838	6.75793	7.27899	6.97435	4.05682		0.69084	0.812615	0.534006	0.57518	0.551108	0.320567
NtNAC013	12.3551	8.95223	10.1899	11.6478	10.5892	8.05297	8.62829		0.724578	0.824753	0.942755	0.857072	0.651793	0.698358
NtNAC014	14.8902	7.42154	7.65319	6.28222	8.8332	4.58735	2.4441		0.498419	0.513976	0.421904	0.593224	0.308079	0.164142
NtNAC015	0.545269	0.336228	0.360747	0.18335	0.469941	1.46247	1.4483		0.616627	0.661594	0.336255	0.861851	2.68211	2.65611
NtNAC016	0.0433486	0.0296521	0.0314341	0	0	0.0111705	0.0266487		0.684039	0.725147	0	0	0.257689	0.614753
NtNAC017	0.457703	0.445586	0.521901	0.635456	1.07577	1.28883	0.632474		0.973525	1.14026	1.38836	2.35037	2.81586	1.38184
NtNAC018	0.0742094	0.0659308	0.109559	0.0457794	0.107957	0.0812831	0.275197		0.888443	1.47635	0.616895	1.45476	1.09532	3.70839
NtNAC019	0.542631	0.41157	0.948399	1.40053	1.50449	0.645011	0.299471		0.758472	1.74778	2.58099	2.77259	1.18867	0.551887
NtNAC020	0	0	0.020507	0.013597	0.0143768	0	0.0408194		#DIV/0!	#DIV/0!	#DIV/0!	#DIV/0!	#DIV/0!	#DIV/0!
NtNAC021	0.463482	0.137574	0.182354	0.106679	0.145525	0.0394988	0.0758885		0.296827	0.393443	0.230168	0.313982	0.0852219	0.163736
NtNAC022	0.0377555	0.0163657	0.0134716	0	0	0	0.00779668		0.433465	0.356812	0	0	0	0.206504
NtNAC023	0.910843	0.736466	0.756885	0.852215	0.47386	0.637411	2.08233		0.808554	0.830972	0.935634	0.520244	0.699803	2.28616
NtNAC024	14.3785	14.2043	17.3081	17.0477	17.1955	16.4844	16.4686		0.987888	1.20375	1.18564	1.19592	1.14646	1.14537
NtNAC025	0.0295067	0.0146449	0	0	0	0	0		0.496325	0	0	0	0	0
NtNAC026	0.0216678	0.00875348	0.0135906	0.00838883	0	0	0.00870485		0.403986	0.627227	0.387157	0	0	0.401741
NtNAC027	14.3785	14.2043	17.3081	17.0477	17.1955	16.4844	16.4686		0.987888	1.20375	1.18564	1.19592	1.14646	1.14537
NtNAC028	16.8541	13.8472	23.6688	20.1251	35.5927	69.2026	105.266		0.821591	1.40433	1.19408	2.11181	4.10598	6.24572
NtNAC029	0.91205	1.14109	2.08873	1.7793	1.93386	1.7888	2.17938		1.25113	2.29014	1.95088	2.12035	1.9613	2.38954
NtNAC030	6.08361	2.88374	7.3644	2.8905	13.9725	67.5294	67.4742		0.474018	1.21053	0.475129	2.29675	11.1002	11.0911
NtNAC031	0.968819	0.452706	0.704355	0.767691	1.15167	1.2331	1.55564		0.467276	0.727024	0.792399	1.18873	1.27278	1.60571
NtNAC032	14.3785	14.2043	17.3081	17.0477	17.1955	16.4844	16.4686		0.987888	1.20375	1.18564	1.19592	1.14646	1.14537
NtNAC033	8.66361	8.59862	10.3618	8.67187	10.725	13.2813	15.8535		0.992499	1.19601	1.00095	1.23794	1.533	1.8299
NtNAC034	13.8458	13.0459	15.093	13.0758	18.4641	26.1822	28.2986		0.942223	1.09007	0.944382	1.33354	1.89098	2.04383
NtNAC035	1.68596	1.59351	1.42459	1.19724	1.91049	1.41257	1.04641		0.945167	0.844972	0.710123	1.13318	0.837845	0.620663
NtNAC036	1.68596	1.59351	1.42459	1.19724	1.91049	1.41257	1.04641		0.945167	0.844972	0.710123	1.13318	0.837845	0.620663
NtNAC037	0.347741	0.342405	0.223734	0.174257	0.323454	0.142558	0.151524		0.984657	0.643392	0.501112	0.93016	0.409954	0.435739
NtNAC038	13.6094	13.8383	12.1569	8.90651	20.279	28.1561	47.5381		1.01683	0.893278	0.65444	1.49008	2.06888	3.49305
NtNAC039	4.68195	4.50277	7.14146	6.62985	6.74091	11.39	18.7539		0.96173	1.52532	1.41605	1.43977	2.43274	4.00557
NtNAC040	0.262131	0.287177	0.167809	0.234484	0.158624	0.0798182	0.0522446		1.09555	0.640171	0.89453	0.605133	0.304498	0.199307
NtNAC041	0.0388345	0.0235329	0	0	0.0158973	0	0		0.605979	0	0	0.409362	0	0
NtNAC042	7.5103	5.25537	6.07192	6.65191	6.70779	4.78491	3.93879		0.699755	0.808479	0.885704	0.893145	0.637113	0.524451
NtNAC043	0.0107985	0	0	0	0.0121442	0	0		0	0	0	1.12462	0	0
NtNAC044	0.0743477	0.0687062	0.0641261	0.0768371	0.0652431	0.102856	0.187672		0.924119	0.862516	1.03348	0.87754	1.38345	2.52425
NtNAC045	0.394081	0.279789	0.668302	0.709969	0.787473	1.24133	1.0382		0.709978	1.69585	1.80158	1.99825	3.14993	2.63449
NtNAC046	0.025583	0.0172587	0.0813247	0	0.238706	1.06648	2.40078		0.674618	3.17886	0	9.33064	41.687	93.8427
NtNAC047	0.0986018	0.0414079	0.0356172	0.0194895	0	0.0210273	0		0.419951	0.361223	0.197659	0	0.213254	0
NtNAC048	6.32185	6.00742	9.64516	8.71882	9.61631	13.7856	18.6028		0.950262	1.52568	1.37916	1.52112	2.18063	2.94262
NtNAC049	144.71	85.7465	98.5777	50.5126	131.277	153.912	207.251		0.592542	0.68121	0.349062	0.907177	1.06359	1.43218
NtNAC050	9.63421	9.78326	12.199	10.54	10.4071	12.1587	7.27573		1.01547	1.26622	1.09402	1.08023	1.26203	0.755198
NtNAC051	2.22461	1.2994	1.48786	1.34064	0.984155	0.582094	0.638095		0.584102	0.66882	0.60264	0.442395	0.261662	0.286835
NtNAC052	0.0106138	0.0143206	0.0137991	0.020751	0.0469601	0	0.034334		1.34924	1.3001	1.95509	4.42442	0	3.23483
NtNAC053	0.829461	0.796528	0.591746	0.621195	0.773128	0.468539	0.353995		0.960297	0.71341	0.748915	0.932085	0.564872	0.426777
NtNAC054	0.0123498	0.00682485	0	0	0	0	0		0.552629	0	0	0	0	0
NtNAC055	0.056501	0.0492127	0.0508638	0.0507129	0.0352006	0.013566	0.0232921		0.871005	0.900227	0.897558	0.623008	0.240103	0.412242
NtNAC056	0	0	0.00976	0	0.0229509	0	0.0100726		#DIV/0!	#DIV/0!	#DIV/0!	#DIV/0!	#DIV/0!	#DIV/0!
NtNAC057	0.203662	0.300686	0.139038	0.151912	0.296899	0.144814	0.198196		1.47639	0.682686	0.745903	1.4578	0.711047	0.973161
NtNAC058	1.99606	1.33631	1.60286	1.97801	3.94375	8.72775	3.9832		0.669473	0.803012	0.990953	1.97576	4.37248	1.99553
NtNAC059	0.189285	0.216422	0.0316045	0.0605229	0.0257709	0.0352116	0.0165354		1.14337	0.166968	0.319746	0.136149	0.186025	0.0873572
NtNAC060	0.0970557	0.0280822	0.0288145	0.0105261	0.0622197	0.0604973	0.217493		0.289341	0.296887	0.108454	0.641072	0.623326	2.24091
NtNAC061	2.71914	1.59551	5.41103	2.91433	8.2492	34.8359	13.9592		0.586769	1.98998	1.07178	3.03375	12.8113	5.13367
NtNAC062	0.541998	0.34315	1.6114	0.967075	5.63251	27.7947	19.0438		0.633122	2.97307	1.78428	10.3921	51.282	35.1363
NtNAC063	4.9375	1.63178	2.47319	3.58696	1.20781	2.5086	1.93798		0.330487	0.500899	0.726473	0.24462	0.508071	0.392503
NtNAC064	0.21824	0.207004	0.50368	0.48302	0.468775	0.527855	0.410189		0.948517	2.30792	2.21326	2.14798	2.41869	1.87954
NtNAC065	0.0902542	0.108302	0.0242433	0.0769836	0.170071	0.183917	0.176105		1.19997	0.268611	0.852964	1.88436	2.03776	1.95121
NtNAC066	70.1132	60.6634	72.2293	52.6376	48.0298	88.3641	59.7574		0.865221	1.03018	0.750753	0.685033	1.26031	0.852299
NtNAC067	0.114088	0.11686	0.191867	0.179934	0.147054	0.702446	0.204757		1.02429	1.68174	1.57714	1.28895	6.15703	1.79472
NtNAC068	0.0944174	0.0628741	0.0529142	0.0542691	0.0356907	0.0355906	0.0503103		0.665917	0.560428	0.574778	0.37801	0.37695	0.53285
NtNAC069	0.474496	0.284371	0.383496	0.420248	0.877379	1.10211	1.12759		0.599312	0.808218	0.885672	1.84908	2.3227	2.37639
NtNAC070	0	0	0.0178272	0.0179434	0.0466079	0.0190052	0.0451758		#DIV/0!	#DIV/0!	#DIV/0!	#DIV/0!	#DIV/0!	#DIV/0!
NtNAC071	0.190886	0.105332	0.026271	0.0860158	0.0816815	0.0424408	0.0200927		0.551805	0.137626	0.450612	0.427906	0.222335	0.10526
NtNAC072	0.0436833	0.0567811	0.0508665	0.0168633	0.0277983	0.026281	0.03375		1.29984	1.16444	0.386034	0.636359	0.601627	0.772607
NtNAC073	20.2341	21.4579	37.0994	17.4839	15.3823	22.4028	25.5216		1.06048	1.83351	0.864081	0.760218	1.10718	1.26132
NtNAC074	0.0440485	0.0561352	0.0534366	0.0296094	0.0294197	0.0376363	0.126822		1.2744	1.21313	0.6722	0.667894	0.854428	2.87915
NtNAC075	0.267549	0.111392	0.183531	0.210405	0.205925	0.165236	0.17657		0.416342	0.685971	0.786419	0.769674	0.617594	0.659956
NtNAC076	4.08898	4.82434	4.9084	12.8804	6.66957	4.60282	4.29677		1.17984	1.2004	3.15002	1.63111	1.12566	1.05082
NtNAC077	4.9375	1.63178	2.47319	3.58696	1.20781	2.5086	1.93798		0.330487	0.500899	0.726473	0.24462	0.508071	0.392503
NtNAC078	0	0	0.0181185	0	0	0.0120352	0		#DIV/0!	#DIV/0!	#DIV/0!	#DIV/0!	#DIV/0!	#DIV/0!
NtNAC079	5.05816	2.16454	4.21988	2.05821	10.8017	46.0085	42.0057		0.427931	0.834273	0.40691	2.1355	9.09589	8.30455
NtNAC080	9.80978	6.24358	12.1951	6.54421	20.929	43.9104	41.8766		0.636464	1.24315	0.667111	2.13348	4.47618	4.26886
NtNAC081	0.102335	0.0821993	0.0791287	0.0536202	0.202725	0.375779	0.813985		0.803235	0.77323	0.523966	1.98099	3.67204	7.9541
NtNAC082	0	0	0	0	0	0	0		#DIV/0!	#DIV/0!	#DIV/0!	#DIV/0!	#DIV/0!	#DIV/0!
NtNAC083	12.2376	13.2045	33.4762	51.9415	56.2853	196.885	147.968		1.07901	2.73552	4.24442	4.59937	16.0885	12.0912
NtNAC084	0.0407054	0.018248	0.0229576	0.0352911	0.020674	0.0139151	0.00875001		0.448294	0.563994	0.866987	0.507894	0.34185	0.214959
NtNAC085	70.1132	60.6634	72.2293	52.6376	48.0298	88.3641	59.7574		0.865221	1.03018	0.750753	0.685033	1.26031	0.852299
NtNAC086	0	0	0	0	0	0	0		#DIV/0!	#DIV/0!	#DIV/0!	#DIV/0!	#DIV/0!	#DIV/0!
NtNAC087	25.6723	21.5118	27.9998	26.9085	26.833	26.8589	37.3917		0.837937	1.09066	1.04815	1.04521	1.04622	1.4565
NtNAC088	11.4826	9.70759	10.688	13.3205	15.1533	13.0165	6.37514		0.845415	0.9308	1.16006	1.31967	1.13358	0.555198
NtNAC089	0	0	0	0	0	0	0		#DIV/0!	#DIV/0!	#DIV/0!	#DIV/0!	#DIV/0!	#DIV/0!
NtNAC090	0	0	0	0	0	0	0		#DIV/0!	#DIV/0!	#DIV/0!	#DIV/0!	#DIV/0!	#DIV/0!
NtNAC091	0.47277	0.296285	0.460044	0.207601	0.335758	0.845414	1.45734		0.626701	0.973082	0.439117	0.710193	1.78821	3.08256
NtNAC092	0.046105	0.0388362	0.0757841	0.0813975	0.121041	0.0858071	0.104193		0.842343	1.64373	1.76548	2.62534	1.86112	2.25991
NtNAC093	0.647864	0.526307	0.565157	0.773717	1.1893	1.71826	0.645149		0.812372	0.872338	1.19426	1.83572	2.65219	0.995808
NtNAC094	0	0	0	0	0	0	0		#DIV/0!	#DIV/0!	#DIV/0!	#DIV/0!	#DIV/0!	#DIV/0!
NtNAC095	2.19814	1.23388	1.56859	1.20181	1.50678	0.973436	0.872882		0.561328	0.713597	0.54674	0.685478	0.442845	0.3971
NtNAC096	0.0408354	0.0142781	0.0499151	0.0260534	0.0144998	0.0273338	0.0530285		0.349651	1.22235	0.638012	0.35508	0.669366	1.29859
NtNAC097	0.0481346	0.0167752	0.0725975	0.0623182	0.119907	0.199534	0.479461		0.348505	1.50822	1.29466	2.49107	4.14533	9.96084
NtNAC098	4.32801	2.78266	4.52593	2.78666	4.79654	7.08385	10.3115		0.642942	1.04573	0.643866	1.10825	1.63675	2.38251
NtNAC099	1.40411	0.797185	1.10027	1.14393	1.93638	4.45989	19.6952		0.567752	0.783607	0.814703	1.37909	3.17632	14.0268
NtNAC100	0.0177	0.012618	0	0.0114433	0	0	0.0114513		0.712882	0	0.646514	0	0	0.646965
NtNAC101	0.0443541	0.0220141	0.0518661	0.0321529	0	0.0397486	0.240627		0.496325	1.16936	0.724912	0	0.896164	5.42513
NtNAC102	2.95631	2.99857	4.00363	3.96143	2.96819	2.31005	1.10393		1.01429	1.35427	1.33999	1.00402	0.781398	0.373415
NtNAC103	0.169888	0.180064	0.219289	0.268268	1.22023	3.91451	7.77763		1.0599	1.29078	1.57908	7.18256	23.0417	45.7808
NtNAC104	0.0408354	0.0142781	0.0499151	0.0260534	0.0144998	0.0273338	0.0530285		0.349651	1.22235	0.638012	0.35508	0.669366	1.29859
NtNAC105	0.00513198	0	0	0	0	0.0133849	0		0	0	0	0	2.60814	0
NtNAC106	6.25284	5.7275	7.3655	3.71758	4.45482	2.97009	3.65397		0.915985	1.17795	0.594542	0.712447	0.474999	0.584369
NtNAC107	0.395007	0.295018	0.323511	0.486465	0.285338	0.743913	1.3461		0.746866	0.819	1.23153	0.722362	1.88329	3.4078
NtNAC108	0	0	0	0	0	0	0		#DIV/0!	#DIV/0!	#DIV/0!	#DIV/0!	#DIV/0!	#DIV/0!
NtNAC109	0.00951893	0	0	0	0	0.0300143	0.027185		0	0	0	0	3.15311	2.85589
NtNAC110	12.2376	13.2045	33.4762	51.9415	56.2853	196.885	147.968		1.07901	2.73552	4.24442	4.59937	16.0885	12.0912
NtNAC111	0	0	0	0	0	0.0231814	0.0649237		#DIV/0!	#DIV/0!	#DIV/0!	#DIV/0!	#DIV/0!	#DIV/0!
NtNAC112	0.811758	0.607817	1.44481	1.20636	25.6507	117.299	145.155		0.748766	1.77985	1.48611	31.599	144.5	178.816
NtNAC113	0.0433486	0.0296521	0.0314341	0	0	0.0111705	0.0266487		0.684039	0.725147	0	0	0.257689	0.614753
NtNAC114	0.924696	0.888503	0.687836	0.634819	0.73307	0.370212	0.373368		0.960859	0.743851	0.686516	0.792768	0.40036	0.403773
NtNAC115	0.0542876	0.0284726	0.0270511	0.0396642	0.114853	0.485821	1.23369		0.524477	0.498293	0.730631	2.11564	8.94901	22.725
NtNAC116	5.06742	4.47955	5.1342	3.63474	3.85888	2.99823	1.53166		0.883989	1.01318	0.717276	0.761507	0.591668	0.302256
NtNAC117	3.09254	1.46773	1.47567	1.13395	2.32946	1.36344	3.45575		0.474605	0.47717	0.366671	0.753251	0.440881	1.11745
NtNAC118	0.0986018	0.0414079	0.0356172	0.0194895	0	0.0210273	0		0.419951	0.361223	0.197659	0	0.213254	0
NtNAC119	4.30088	3.18464	3.01099	2.79416	2.29954	1.84611	2.31331		0.740462	0.700086	0.649672	0.534668	0.429239	0.537869
NtNAC120	0	0.0334842	0.0394451	0.0402081	0.0501588	0.0419396	0.0408811		#DIV/0!	#DIV/0!	#DIV/0!	#DIV/0!	#DIV/0!	#DIV/0!
NtNAC121	0.0433486	0.0296521	0.0314341	0	0	0.0111705	0.0266487		0.684039	0.725147	0	0	0.257689	0.614753
NtNAC122	2.19953	1.95119	1.92532	1.55018	1.85211	2.35885	2.18886		0.887094	0.875334	0.704779	0.842048	1.07244	0.995152
NtNAC123	0.0348027	0.0138404	0.0199937	0.0193245	0.00702272	0.0188274	0.00868384		0.397683	0.574489	0.55526	0.201787	0.540976	0.249517
NtNAC124	0.0345448	0.0355599	0.0264217	0.0455805	0.0200321	0.0203785	0.0317936		1.02939	0.764852	1.31946	0.579886	0.589916	0.920359
NtNAC125	0	0	0	0	0	0	0		#DIV/0!	#DIV/0!	#DIV/0!	#DIV/0!	#DIV/0!	#DIV/0!
NtNAC126	0.411339	0.327824	0.480854	0.491213	0.500292	0.47658	0.545148		0.796967	1.169	1.19418	1.21625	1.1586	1.3253
NtNAC127	0.0410849	0.0608762	0.0665599	0.0641448	0.0931292	0.0703715	0.0650557		1.48172	1.62006	1.56127	2.26675	1.71283	1.58344
NtNAC128	0.100364	0.0224562	0.0188102	0.0172395	0.142401	0.0180453	0.0556844		0.223747	0.187419	0.171769	1.41884	0.179798	0.554823
NtNAC129	0.052279	0.0644905	0.0826458	0.0897814	0.0556984	0.047689	0.0572956		1.23358	1.58086	1.71735	1.06541	0.912203	1.09596
NtNAC130	0.545269	0.336228	0.360747	0.18335	0.469941	1.46247	1.4483		0.616627	0.661594	0.336255	0.861851	2.68211	2.65611
NtNAC131	0.0307953	0.0371068	0.0119185	0.0119962	0.0160369	0.021943	0.0658981		1.20495	0.387024	0.389547	0.520758	0.712544	2.13988
NtNAC132	15.8341	15.0488	18.0744	14.8683	15.2192	18.2236	10.3647		0.950409	1.14149	0.939004	0.961169	1.15091	0.65458
NtNAC133	14.3785	14.2043	17.3081	17.0477	17.1955	16.4844	16.4686		0.987888	1.20375	1.18564	1.19592	1.14646	1.14537
NtNAC134	3.4751	3.5428	4.35655	3.90844	5.94057	8.63507	10.9091		1.01948	1.25365	1.1247	1.70947	2.48484	3.13921
NtNAC135	0	0	0	0	0	0	0		#DIV/0!	#DIV/0!	#DIV/0!	#DIV/0!	#DIV/0!	#DIV/0!
NtNAC136	4.46863	3.13486	4.52473	7.10643	9.31717	5.18763	9.71452		0.701526	1.01255	1.59029	2.08502	1.1609	2.17393
NtNAC137	0	0	0	0	0	0.0231814	0.0649237		#DIV/0!	#DIV/0!	#DIV/0!	#DIV/0!	#DIV/0!	#DIV/0!
NtNAC138	12.6779	10.7557	12.6122	12.2824	12.9469	9.35701	4.06956		0.848381	0.994819	0.968801	1.02122	0.738055	0.320995
NtNAC139	6.64783	5.17208	4.52622	5.96879	4.07388	4.0944	3.93503		0.778011	0.680856	0.897856	0.612814	0.615901	0.591927
NtNAC140	0.0902542	0.108302	0.0242433	0.0769836	0.170071	0.183917	0.176105		1.19997	0.268611	0.852964	1.88436	2.03776	1.95121
NtNAC141	0	0	0.0364926	0	0	0	0		#DIV/0!	#DIV/0!	#DIV/0!	#DIV/0!	#DIV/0!	#DIV/0!
NtNAC142	0	0	0	0	0	0	0		#DIV/0!	#DIV/0!	#DIV/0!	#DIV/0!	#DIV/0!	#DIV/0!
NtNAC143	0.13681	0.0339512	0.0327148	0.0166596	0	0	0		0.248163	0.239126	0.121772	0	0	0
NtNAC144	0.102335	0.0821993	0.0791287	0.0536202	0.202725	0.375779	0.813985		0.803235	0.77323	0.523966	1.98099	3.67204	7.9541
NtNAC145	0.0216328	0.0558511	0.0223213	0.0266667	0.0281232	0.0707043	0.0436442		2.58178	1.03183	1.2327	1.30003	3.26839	2.0175
NtNAC146	6.08102	3.77609	2.63163	3.42294	5.26611	6.00745	2.94315		0.620964	0.432762	0.56289	0.865991	0.987903	0.483989
NtNAC147	0.646175	0.501384	0.56907	0.507122	0.419278	0.400309	0.569938		0.775926	0.880674	0.784805	0.648862	0.619505	0.882017
NtNAC148	1.00792	0.864404	3.02766	2.71421	9.58514	29.8355	151.018		0.857611	3.00387	2.69288	9.50981	29.601	149.831
NtNAC149	0.514311	0.892678	2.49428	1.37352	6.77328	21.1328	70.5118		1.73568	4.84974	2.67059	13.1696	41.0895	137.099
NtNAC150	0.0261924	0.0772217	0.0360511	0.0660176	0.156795	0.120869	0.0934102		2.94825	1.37639	2.52048	5.98626	4.61466	3.56631
NtNAC151	2.19814	1.23388	1.56859	1.20181	1.50678	0.973436	0.872882		0.561328	0.713597	0.54674	0.685478	0.442845	0.3971
NtNAC152	0.247497	0.17805	0.195041	0.20479	0.144597	0.123356	0.13346		0.7194	0.788054	0.827444	0.584237	0.498414	0.539238
NtNAC153	31.2577	24.8888	42.0503	17.4971	17.352	27.1521	30.7052		0.796246	1.34528	0.559769	0.555129	0.868655	0.982325
NtNAC154	30.4209	13.0418	10.8963	13.9583	17.892	9.62717	12.3499		0.428712	0.358185	0.458837	0.588147	0.316465	0.405966
